# Supplementary material for: Reducing Sexual Violence by Increasing the Supply of Toilets in Khayelitsha, South Africa: A Mathematical Model
Source: PLoS One. 2015 Apr 29;10(4):e0122244. doi: 10.1371/journal.pone.0122244 (PMC4414450; doi:10.1371/journal.pone.0122244)
Supplement: S2 File — (XLSX) [file pone.0122244.s002.xlsx]

## Sheet: Sheet1
	Here are the elements that create parameter k:					10000 Iterations										Bins	Counts
	2	2					10283.9									1000	1		0.8688
	r	6.54047e-05				1	12999									2000	40
	visits per woman	1231.15				2	15758.9									3000	239
	walking speed	5.8175				3	10552.7									4000	433
	1/4 sqrt(2 pi *g)	1.31594				4	3895.57									5000	599
	sqrt(sum pop) from prior worksheet	625.887				5	10150.4									6000	688
	sqrt(a/pop) from prior worksheet	1508				6	10179.6									7000	756
						7	5289.94									8000	743
	Here is parameter k:	34383				8	11880									9000	664
						9	13227.7									10000	618
						10	17835.9									11000	572
						11	14247.6									12000	495
	Here's the closed-form solution to n*	10283.9				12	27039.8									13000	488
						13	7133.11									14000	476
						14	10714.4									15000	399
						15	8293.84									16000	321
						16	8606.79									17000	291
						17	8762.59									18000	243
						18	16421.2									19000	215
				Base Value	Distribution	19	22152.9									20000	199
	Key Inputs for PSA					20	22115.7									21000	187
	toilet trips/day	3.373		6	U(2,10)	21	3008.93									22000	166
	Cluster Size	4.40971		7	U(1,13)	22	9069.21									23000	126
	# round-way trips/yr/woman	1231.15				23	7126.97									24000	127
	% female	0.529865		0.52	u(50, 54)	24	16214.4									25000	111
	walking speed	5.8175		5	u(3,7)	25	22770.6									26000	102
	Assaults/exposure hr/woman	6.54047e-05				26	12161.7									27000	69
	Toilet cost	916.141		1042	u(521,1563)	27	11611									28000	76
	Economic cost of sexual assault	55575.9		53000	u(26500,79500)	28	4722.95									29000	56
						29	6658.23									30000	53
						30	9794.13									31000	47
	CALIBRATING r (rate of sexual assault per hour of exposure time)					31	4404.55									32000	44
	Average Annual Sexual Assault (based on data from SAPS)	634.78				32	9051.68									33000	40
	Percentage Happening Outdoors	0.339807		0.3	u(.2,.4)	33	8160.48									34000	36
	Average Annual Outdoor Sexual Assaults	215.703				34	23205									35000	35
	Percentage of Unreported Sexual Assaults	0.8589		0.85	u(.75,.95)	35	7096.61									36000	27
	Reported & Unreported Outdoor Sexual Assaults	1528.72				36	16617.8									37000	15
	Percentage Happening on Way to/from Toilets	0.769537		0.5	u(.20,.80)	37	26381.5									38000	20
	Reported & Unreported Outdoor Sexual Assaults on Way to Toilets/Year	1176.41				38	10921.1									39000	15
	Total Exposure Time (based on base case values)	17986600				39	24491.7									40000	19
	Total Average Number of Assaults on Way to Toilets/Hour	6.54047e-05				40	6963.74									41000	17
						41	13906.3									42000	16
						42	16529.2									43000	14
						43	8273.58									44000	11
						44	20295.4									45000	8
						45	14097.6									46000	6
						46	14823.3									47000	13
						47	32927.2									48000	7
						48	25026.3									49000	4
						49	15577.8									50000	6
						50	11996									51000	4
						51	40663.6									52000	4
						52	15296.1									53000	4
						53	28871.7									54000	5
						54	16662.2									55000	8
						55	21643.9									56000	3
						56	7905.82									57000	1
						57	19374.3									58000	4
						58	13708.6									59000	2
						59	8191.95									60000	1
						60	12877.9									61000	2
						61	18609.3									62000	3
						62	5184.69									63000	2
						63	9433.92									64000	1
						64	15340.7									65000	0
						65	18044.5									66000	0
						66	13153.1									67000	0
						67	14030.9									68000	0
						68	5923.55									69000	0
						69	8254.52									70000	1
						70	24123.3									71000	1
						71	47408.6									72000	0
						72	11969.3									73000	1
						73	15166									74000	0
						74	10499.3									75000	0
						75	29304.4									76000	0
						76	12781.1									77000	0
						77	6256.3									78000	0
						78	6495.75									79000	0
						79	12965.7									80000	0
						80	8197.11									81000	0
						81	5043.45									82000	0
						82	11527									83000	0
						83	6774.53									84000	0
						84	11756.8									85000	0
						85	8162.06
						86	4796.59
						87	11606.6
						88	22449.1
						89	10673.7
						90	2773.09
						91	5564.74
						92	10833.9
						93	4368.63
						94	9165.21
						95	20490.5
						96	8897.2
						97	11660.9
						98	15666.5
						99	14778.6
						100	4720.94
						101	14608.6
						102	11982.6
						103	12147.7
						104	17505.7
						105	33139
						106	15159.8
						107	30953.2
						108	10759
						109	5602.55
						110	5831.71
						111	8010.31
						112	10398.7
						113	17829.9
						114	12701.4
						115	8347.56
						116	5356.26
						117	22400.8
						118	3503.98
						119	9177.2
						120	4208.49
						121	10374.2
						122	7697.68
						123	14359.4
						124	8130.52
						125	3279.69
						126	9853.66
						127	8184.19
						128	8823.97
						129	19405.4
						130	5095.76
						131	19961
						132	1787.04
						133	12225.6
						134	70230.5
						135	6474.53
						136	18956
						137	19830.1
						138	19265.3
						139	6052.86
						140	5868.52
						141	8589.56
						142	32720.1
						143	6483.01
						144	22681.2
						145	21160.7
						146	7641.79
						147	43710.6
						148	12268.5
						149	5341.47
						150	19724
						151	10062.7
						152	12313
						153	14038.2
						154	10102
						155	11532.5
						156	6703.43
						157	7087.05
						158	33955.2
						159	13581.6
						160	30281.2
						161	5176.86
						162	9661.97
						163	13832.4
						164	11476
						165	10565.9
						166	11251.2
						167	41833.6
						168	17262.5
						169	28602
						170	7142.45
						171	17902
						172	22775.1
						173	8041.97
						174	15003.7
						175	22977
						176	46501.9
						177	23421.1
						178	5976.65
						179	17255.5
						180	3807.83
						181	13382.1
						182	16986.8
						183	10036.8
						184	12372.4
						185	11814.4
						186	16600.9
						187	6732.86
						188	14981.2
						189	10974.1
						190	26799.3
						191	7228.96
						192	5552.35
						193	21086.7
						194	15229.3
						195	27052.2
						196	12321.4
						197	8743.95
						198	6875.18
						199	19350.5
						200	29893.9
						201	12701.1
						202	3744.36
						203	14650.8
						204	10178.1
						205	11897.2
						206	15414
						207	7899.1
						208	5904.08
						209	39926.1
						210	11251
						211	14065.9
						212	4435.14
						213	2558.87
						214	22117.9
						215	4648.53
						216	18960.4
						217	5007.76
						218	5500.98
						219	25447.9
						220	3853.63
						221	11655.8
						222	34624.1
						223	13229.5
						224	6573.56
						225	14121.1
						226	7371.05
						227	8314.31
						228	8597.1
						229	13337.5
						230	11811
						231	16799.9
						232	32806.6
						233	17413.8
						234	8911.03
						235	3562.7
						236	11382.6
						237	12475.7
						238	14718.7
						239	8958.12
						240	43226.9
						241	11342.5
						242	14166.5
						243	1072.99
						244	23707.3
						245	16908
						246	8808.83
						247	7453.13
						248	7821.87
						249	8444.91
						250	6207.57
						251	25864
						252	40028.4
						253	22854.7
						254	14525.4
						255	19473.6
						256	20518.1
						257	16928.3
						258	11191
						259	10132.9
						260	13554.1
						261	13946.6
						262	8621.91
						263	10811.6
						264	7969.87
						265	5297.35
						266	13344.4
						267	15678.4
						268	7887.39
						269	6970.27
						270	10304.2
						271	19619.2
						272	37070.7
						273	11361.8
						274	8265.34
						275	18500.8
						276	2200.72
						277	12097.2
						278	12215.7
						279	10975.6
						280	4655.53
						281	2863.02
						282	21482.5
						283	18584.7
						284	11962.7
						285	8531.11
						286	5392.73
						287	3542.5
						288	19156.8
						289	5571.57
						290	4271.76
						291	13129
						292	9313.73
						293	11498.7
						294	7330.77
						295	23503.3
						296	9215.83
						297	4985.35
						298	30864.8
						299	19724.6
						300	12725.1
						301	6026.5
						302	35241.5
						303	6201.34
						304	4229.97
						305	13379.8
						306	5226.25
						307	39457
						308	21494.7
						309	12227.4
						310	5427.9
						311	7498.31
						312	14038.8
						313	7573.24
						314	26161.1
						315	16827.6
						316	3819.82
						317	10148.4
						318	17006.7
						319	12662.6
						320	9145.29
						321	18986.8
						322	9304.65
						323	15289.2
						324	9577.32
						325	14315.4
						326	3823.22
						327	20064.9
						328	7434.52
						329	36777.4
						330	17072.4
						331	14248.3
						332	7234.46
						333	17895.4
						334	12044.1
						335	12082.9
						336	20973.8
						337	4875.02
						338	20638
						339	8083.8
						340	10136.7
						341	12095.9
						342	9830.13
						343	12540
						344	16630.1
						345	35561.7
						346	6294.25
						347	5125.47
						348	15861.4
						349	5850.57
						350	18375.6
						351	8506.91
						352	8983.58
						353	16793.4
						354	12755.9
						355	16042.9
						356	18903.5
						357	12137.8
						358	21003.1
						359	6289.07
						360	20991
						361	13176.9
						362	13557.7
						363	17232.1
						364	6866.42
						365	14477.1
						366	6816.5
						367	4990.41
						368	8618.81
						369	21031.4
						370	11766.5
						371	11080.1
						372	13203.1
						373	5663.3
						374	8480.54
						375	11110.2
						376	7032.26
						377	12581.6
						378	11616.4
						379	31669.7
						380	15195.7
						381	5247.16
						382	13974.3
						383	6408.28
						384	12759.3
						385	10799
						386	8998.34
						387	7416
						388	7751.65
						389	8753.42
						390	29450.2
						391	5871.25
						392	4488.02
						393	7720.58
						394	2742.99
						395	15580.4
						396	22106
						397	8992.04
						398	15325.9
						399	21880.3
						400	8399.62
						401	8404.87
						402	16962.3
						403	15952.1
						404	6352.54
						405	7637.54
						406	7511.41
						407	5729.93
						408	56124.1
						409	6034.24
						410	8136.45
						411	12125.9
						412	3946.23
						413	5627.54
						414	10369
						415	32662.6
						416	13178.4
						417	8504.64
						418	4877.09
						419	14016.9
						420	17771.2
						421	12330
						422	4263.03
						423	5907.72
						424	7693
						425	8115.64
						426	7675.62
						427	9587.96
						428	5785.75
						429	20106.1
						430	7508.75
						431	8452.48
						432	16101.3
						433	6755.4
						434	23753
						435	9084.83
						436	11642.9
						437	5854.49
						438	16654.3
						439	18502.7
						440	7976.61
						441	3742.36
						442	10710
						443	15604.2
						444	13025.3
						445	9893.81
						446	11140.9
						447	2661.49
						448	17166.3
						449	8181.03
						450	18836.1
						451	8164.17
						452	5300.84
						453	8057.96
						454	4407.4
						455	7572.66
						456	16076.6
						457	19375.4
						458	28321.4
						459	12142.9
						460	7763.36
						461	4941.17
						462	15393.1
						463	14228.2
						464	7525.52
						465	15552.7
						466	7253.76
						467	45202.2
						468	8172.92
						469	15654.1
						470	4853.42
						471	8044.7
						472	16984.3
						473	25440.9
						474	24751.7
						475	11303.1
						476	21184.2
						477	5437.35
						478	19316.4
						479	19718.4
						480	6375.98
						481	29971.3
						482	13847.5
						483	7109.14
						484	15976.7
						485	31643.3
						486	7703.12
						487	54774.5
						488	6447
						489	31912.4
						490	6435.27
						491	20429.1
						492	16478
						493	4158.87
						494	16812.6
						495	9445.19
						496	22981.4
						497	12810.2
						498	11928.4
						499	25024.5
						500	16242.9
						501	7196.86
						502	5662.45
						503	5030.46
						504	30020.8
						505	5556.53
						506	6320.13
						507	7765.57
						508	2804.73
						509	12775.8
						510	6842.77
						511	11133.1
						512	16471.5
						513	18602.7
						514	26641.8
						515	8401.75
						516	5251.16
						517	14968.7
						518	15589.9
						519	3723.16
						520	7266.55
						521	9575.16
						522	3989.65
						523	12957.2
						524	20283.6
						525	2645.68
						526	3557.18
						527	11437
						528	10994.8
						529	9868.76
						530	9429.03
						531	11443.1
						532	5337.29
						533	9566.67
						534	13327.5
						535	15694.6
						536	10302.4
						537	7646.04
						538	3894.91
						539	9090.74
						540	18224.7
						541	31791.8
						542	5353.11
						543	2475.86
						544	2069.74
						545	3064.27
						546	16487.8
						547	3168.26
						548	5198.4
						549	10597.1
						550	6700.96
						551	12214.9
						552	9972.71
						553	15921.4
						554	14763.6
						555	7716.53
						556	16339.3
						557	28368.3
						558	22612.7
						559	9765.3
						560	16163.1
						561	21346.8
						562	13577.9
						563	4180.43
						564	10492.4
						565	3641.98
						566	12373.1
						567	14622
						568	11964.6
						569	13643.5
						570	19050.6
						571	16712.8
						572	23482.2
						573	32270.1
						574	4311.5
						575	11305.1
						576	14364.4
						577	18504.6
						578	25610
						579	46924.8
						580	9993.59
						581	8627.6
						582	15074.6
						583	4986.64
						584	4180.37
						585	20647.2
						586	23755.3
						587	11096.5
						588	14396.7
						589	3925.11
						590	10146.1
						591	18978.8
						592	14481.9
						593	8260.62
						594	6647.25
						595	11285.8
						596	30277
						597	13068.6
						598	13449.6
						599	11531.4
						600	2524.15
						601	2583.54
						602	6829.48
						603	11910
						604	11714.1
						605	10144.6
						606	15354.1
						607	16370.5
						608	7365.9
						609	21978.1
						610	10805.6
						611	20746.3
						612	19914.8
						613	14730.7
						614	19744.1
						615	12155.1
						616	14873.3
						617	13876.7
						618	9031.06
						619	15927.2
						620	9481.33
						621	8657.23
						622	8512.08
						623	14795.3
						624	30409.3
						625	4209.56
						626	29919.9
						627	4598.95
						628	25713.3
						629	14973.5
						630	12568.6
						631	21496.1
						632	4450.67
						633	6893
						634	11779
						635	16887.1
						636	24592.6
						637	14530.1
						638	17462.5
						639	8113.67
						640	7726.43
						641	5830.21
						642	4725.68
						643	29830.9
						644	12502
						645	5337.93
						646	6436.76
						647	26836.2
						648	9734.05
						649	17079.8
						650	7173.45
						651	10373.6
						652	18595.9
						653	11414.5
						654	19488.9
						655	16030.5
						656	31075.8
						657	2838.31
						658	22197.7
						659	9519.52
						660	5664.82
						661	34100.8
						662	7223.14
						663	19473.1
						664	3209.84
						665	11069.5
						666	17720.6
						667	20775.1
						668	4735.5
						669	9375
						670	8011.29
						671	6822.39
						672	11284.7
						673	14619.5
						674	18771
						675	6517.42
						676	28072.5
						677	3083.48
						678	5946.24
						679	14310.4
						680	15352.5
						681	3895.7
						682	28382
						683	12540.2
						684	5307.16
						685	23633.3
						686	40901
						687	10158
						688	24187.3
						689	7015.64
						690	5991.51
						691	6133.16
						692	5199.8
						693	42625.2
						694	10218.4
						695	4384.23
						696	9318.65
						697	8625.4
						698	26486.3
						699	5179.45
						700	7400.66
						701	23695.3
						702	38914.3
						703	5852.36
						704	5122.34
						705	8444.62
						706	15762.9
						707	28181
						708	13444.6
						709	12997.6
						710	8458.61
						711	8029.08
						712	14637.2
						713	12334.1
						714	6981.38
						715	7482.24
						716	21874.9
						717	4497.29
						718	9222.57
						719	6389.96
						720	10095.7
						721	6375.73
						722	5136.69
						723	18129.7
						724	17422
						725	20087.2
						726	29342.7
						727	13300.2
						728	22921.8
						729	20650.9
						730	11087.6
						731	6374.29
						732	15867.3
						733	14395
						734	10475.5
						735	3480.52
						736	14370.4
						737	6276.21
						738	12450.2
						739	16358.2
						740	5662.37
						741	7330.66
						742	7634.12
						743	3838.18
						744	6182.64
						745	3478.73
						746	17704.7
						747	11299.9
						748	8037.67
						749	2719.49
						750	7150.51
						751	12891.3
						752	15426.4
						753	6222.18
						754	10579.9
						755	32587
						756	34130.7
						757	15415.4
						758	13761.5
						759	4218.73
						760	19318.7
						761	20383.1
						762	6606.48
						763	10685
						764	13181.6
						765	7165.55
						766	13738.5
						767	15296.8
						768	12870
						769	4633
						770	18010.3
						771	18219.7
						772	23785.8
						773	9993.96
						774	10442.2
						775	16218.9
						776	18923.9
						777	8020.32
						778	33178.4
						779	9582.28
						780	2026.25
						781	19758.3
						782	8744.75
						783	9886.39
						784	26101.8
						785	11039.9
						786	7331.49
						787	18954.2
						788	19489
						789	20111.5
						790	11060.5
						791	11876.6
						792	8066.93
						793	2917.8
						794	30743.8
						795	10258.1
						796	8603.43
						797	26541.6
						798	7040.29
						799	9280.77
						800	15962.7
						801	11386.2
						802	7705.83
						803	24872.6
						804	13327.1
						805	3166.99
						806	2323.25
						807	7358.29
						808	4168.78
						809	12205.4
						810	10690.9
						811	20352.5
						812	11993.1
						813	5648.87
						814	20017.3
						815	21268.6
						816	6317.97
						817	11021.6
						818	17190.6
						819	8952.51
						820	16348.7
						821	5714.86
						822	8748.21
						823	5879.55
						824	3932.43
						825	4693.12
						826	6528.16
						827	5582.95
						828	23499.3
						829	7697.81
						830	15226.9
						831	33247.8
						832	10488.8
						833	7422.35
						834	5572.18
						835	15159.5
						836	8409.7
						837	4742.04
						838	20767
						839	15779.8
						840	10730.4
						841	10062.2
						842	10269.4
						843	14268.5
						844	10882.1
						845	12677.8
						846	6753.11
						847	9673.12
						848	13734.1
						849	9412.39
						850	7660.66
						851	6534.8
						852	25860
						853	25378.8
						854	14953.8
						855	2753.73
						856	2710.18
						857	8364.39
						858	9206.45
						859	27398.2
						860	3409.01
						861	10390.7
						862	3898.74
						863	7810.94
						864	15244
						865	8393.55
						866	11386.6
						867	12146.6
						868	11000.6
						869	6748.07
						870	35612.7
						871	3169.05
						872	11034.7
						873	11870.2
						874	9489.04
						875	6549.87
						876	22042.3
						877	8507.22
						878	7448.43
						879	20562.7
						880	5890.67
						881	7760.74
						882	10893.7
						883	14893
						884	9192.75
						885	8571.31
						886	33286.9
						887	8576.73
						888	14521.3
						889	14570.5
						890	14582.1
						891	25637
						892	18117.3
						893	10398.5
						894	2982.86
						895	24215.6
						896	7394.52
						897	21940
						898	5716.55
						899	12716.8
						900	15903.7
						901	14911.1
						902	12780.6
						903	24689.3
						904	5709.34
						905	13863.7
						906	6809.99
						907	11046
						908	4902.81
						909	15754.3
						910	19277.8
						911	6612.94
						912	9907.29
						913	35205.3
						914	9913.23
						915	7399.98
						916	12649.1
						917	10276
						918	16280.9
						919	21801.3
						920	17144.7
						921	14835
						922	5744.01
						923	4806.48
						924	29941.2
						925	13179
						926	37683.3
						927	16306.2
						928	7059.76
						929	9332.46
						930	6857.17
						931	10510.5
						932	2598.62
						933	6610.81
						934	27134.9
						935	26508.7
						936	9807.39
						937	5900.45
						938	9914.6
						939	9116.43
						940	22412.9
						941	11677.8
						942	11498.6
						943	5734.12
						944	16584
						945	9464.36
						946	3803.58
						947	13148.9
						948	28734.4
						949	5585.26
						950	37670.6
						951	25383.4
						952	15382.8
						953	7911.28
						954	13494.4
						955	6244.23
						956	6322.23
						957	15424.8
						958	7720.34
						959	14839
						960	14468.8
						961	14350.4
						962	18532.2
						963	7360.45
						964	5905.88
						965	5218.44
						966	15046.2
						967	7477.18
						968	5387.43
						969	13180.8
						970	9589.78
						971	4679.02
						972	16529.6
						973	14031.7
						974	12832.1
						975	31259
						976	16303.3
						977	20854.2
						978	15641.6
						979	13227.9
						980	9857.5
						981	3698.91
						982	6295.74
						983	8964.36
						984	1842.45
						985	12931.8
						986	51021.2
						987	35169.4
						988	6880.07
						989	22160.3
						990	8811.24
						991	4920.81
						992	19969.5
						993	9066.61
						994	38800.3
						995	22787.3
						996	23932.1
						997	14272.4
						998	3170.58
						999	13517.4
						1000	11908.4
						1001	9602.93
						1002	17668.6
						1003	16322
						1004	31622.3
						1005	3561.75
						1006	1093.45
						1007	17643
						1008	21414.8
						1009	16971.2
						1010	9246.73
						1011	4574.67
						1012	5483.02
						1013	10364.4
						1014	27957.3
						1015	8379.23
						1016	4992.17
						1017	13226.6
						1018	54429.7
						1019	7809.98
						1020	7233.86
						1021	4948.81
						1022	4687.74
						1023	3120.13
						1024	4247.53
						1025	4405.43
						1026	9958.54
						1027	5981.84
						1028	6648.3
						1029	14068.6
						1030	10483.3
						1031	5718.67
						1032	16126.3
						1033	29396.2
						1034	3393.54
						1035	6991.02
						1036	7757.58
						1037	10447.7
						1038	16304.1
						1039	15603.7
						1040	3231.35
						1041	18284.5
						1042	7318.46
						1043	38819.5
						1044	8636.68
						1045	8821.05
						1046	2241.75
						1047	4713.42
						1048	19265.8
						1049	3639.07
						1050	15981.9
						1051	8944.03
						1052	3447.06
						1053	9606.4
						1054	22798.9
						1055	6230.6
						1056	7354.49
						1057	14774.1
						1058	11217.7
						1059	14252.1
						1060	9277.51
						1061	10693.8
						1062	13682.3
						1063	2031.95
						1064	15095.6
						1065	8454.33
						1066	21582.5
						1067	5795.59
						1068	25029.9
						1069	10683.7
						1070	14720.8
						1071	12564.3
						1072	6503.62
						1073	8822.55
						1074	7892.21
						1075	2747.74
						1076	15747.9
						1077	15091.7
						1078	11373.5
						1079	14843.4
						1080	13440.7
						1081	1912.24
						1082	32465.1
						1083	2356.95
						1084	7081.78
						1085	23604.1
						1086	7749.28
						1087	6929.79
						1088	29248.3
						1089	11616.1
						1090	12792.6
						1091	14612.9
						1092	15382.2
						1093	57331.9
						1094	8178.9
						1095	6771.63
						1096	13180.4
						1097	2594.82
						1098	24016.6
						1099	7707.58
						1100	17585.5
						1101	20809.3
						1102	2379.98
						1103	39027.2
						1104	7963.76
						1105	13197.8
						1106	18862.4
						1107	19598.1
						1108	6116.57
						1109	8005.58
						1110	2618.18
						1111	17947.3
						1112	17663.6
						1113	12363.2
						1114	15039.8
						1115	9746.47
						1116	12084
						1117	4850.5
						1118	2978.63
						1119	3694.74
						1120	13640.4
						1121	7684.75
						1122	13462.1
						1123	9678.75
						1124	10928.6
						1125	2981.35
						1126	7802.49
						1127	7541.56
						1128	32642.2
						1129	12457
						1130	11060.1
						1131	15661.3
						1132	9975.34
						1133	24585.3
						1134	8190.38
						1135	16757.5
						1136	5704.64
						1137	11743
						1138	4780.47
						1139	10926.2
						1140	5076.87
						1141	4852.39
						1142	26721.3
						1143	8588.05
						1144	20592.2
						1145	8192.55
						1146	3044.01
						1147	20963.2
						1148	12406.7
						1149	2385.45
						1150	31496.7
						1151	8343.26
						1152	29768.4
						1153	13048.8
						1154	5643.76
						1155	20633.2
						1156	32732.1
						1157	19580.1
						1158	11902.3
						1159	17745.7
						1160	23034.1
						1161	28639
						1162	21808.8
						1163	8083.33
						1164	7172.04
						1165	15481.3
						1166	8230.41
						1167	7952.67
						1168	7012.05
						1169	9794.4
						1170	6586.17
						1171	15905.5
						1172	4727.61
						1173	19540.3
						1174	12870.6
						1175	4966.54
						1176	8093.5
						1177	9206.4
						1178	6010.44
						1179	16109.9
						1180	4987.37
						1181	9508.81
						1182	5058.29
						1183	7898.08
						1184	16166.2
						1185	4258.28
						1186	9531
						1187	22718
						1188	7769.29
						1189	5319.05
						1190	5465.76
						1191	5356.68
						1192	12109.4
						1193	8003.22
						1194	25140
						1195	15324.2
						1196	6309.38
						1197	5092.46
						1198	10725.8
						1199	7921.38
						1200	26115.6
						1201	12369.5
						1202	19093.5
						1203	13669.9
						1204	10318.3
						1205	5863.35
						1206	4842.18
						1207	4807.45
						1208	6631.73
						1209	11147.5
						1210	10524.6
						1211	15690.9
						1212	14710
						1213	3938.52
						1214	8258.85
						1215	6491.61
						1216	11506.9
						1217	23739.8
						1218	35325.3
						1219	4223.22
						1220	8455.6
						1221	17820.8
						1222	3180.11
						1223	9662.8
						1224	13263.5
						1225	54734.3
						1226	17147
						1227	14913.8
						1228	9817.89
						1229	18187.2
						1230	26823
						1231	16743.3
						1232	13170.4
						1233	13734.8
						1234	57143.7
						1235	49414.5
						1236	24315
						1237	19404.6
						1238	10576.6
						1239	11444.9
						1240	13214.5
						1241	2206.14
						1242	14474.3
						1243	14665.7
						1244	10984.5
						1245	4738.32
						1246	2631.27
						1247	6906.33
						1248	28061.5
						1249	22632.7
						1250	2399.6
						1251	8259.1
						1252	3912.56
						1253	4156.5
						1254	4564.31
						1255	11400.7
						1256	9607.52
						1257	6090.48
						1258	23343
						1259	6540.05
						1260	8821.19
						1261	15002.1
						1262	9256.66
						1263	2556.29
						1264	21123.3
						1265	9657.67
						1266	10156
						1267	5764.22
						1268	22640.7
						1269	21804.7
						1270	28544.7
						1271	6574.01
						1272	14808.7
						1273	9116.86
						1274	2594.78
						1275	11335.5
						1276	9182.29
						1277	9871.04
						1278	11042.7
						1279	18774.7
						1280	3662.84
						1281	6105.19
						1282	12842.6
						1283	9918.72
						1284	7093.78
						1285	20142.2
						1286	15666.4
						1287	9827.92
						1288	29238.4
						1289	11316.4
						1290	11738.5
						1291	6096.28
						1292	26417.1
						1293	6707.9
						1294	5768.64
						1295	11201.7
						1296	14105.5
						1297	8403.92
						1298	9563.01
						1299	2231.94
						1300	12304.4
						1301	34467.6
						1302	5593.27
						1303	23807
						1304	5431.58
						1305	8124.26
						1306	10380.1
						1307	53416.2
						1308	25003.4
						1309	7991.88
						1310	6867.17
						1311	16466.4
						1312	4786.93
						1313	13054.9
						1314	18764.3
						1315	16815.6
						1316	5202.53
						1317	11811.3
						1318	4418.48
						1319	6012.35
						1320	24568.1
						1321	13064
						1322	8472.34
						1323	6146.44
						1324	21135.5
						1325	9973.67
						1326	9194.09
						1327	4793.5
						1328	15447.8
						1329	7572.92
						1330	3767.91
						1331	6876.99
						1332	16956
						1333	5717.93
						1334	15181.5
						1335	12804.2
						1336	8089.79
						1337	30943.2
						1338	11298.7
						1339	7816.67
						1340	17455.4
						1341	19135.2
						1342	32345.5
						1343	3658.82
						1344	7496.87
						1345	9659.89
						1346	10434.7
						1347	6975.71
						1348	12330.3
						1349	4061.67
						1350	5100.3
						1351	7585.47
						1352	7712.45
						1353	6390.84
						1354	6196.57
						1355	1366.34
						1356	9586.29
						1357	8986.93
						1358	8365.53
						1359	3305.56
						1360	13142.6
						1361	7804.92
						1362	14486.5
						1363	24012.2
						1364	26170.2
						1365	15797.3
						1366	21077
						1367	16909.8
						1368	14860.6
						1369	16110
						1370	8755.87
						1371	7282.47
						1372	5969.62
						1373	26725.5
						1374	3128.33
						1375	16485
						1376	7992.14
						1377	9198.6
						1378	13672
						1379	8042.27
						1380	23153.6
						1381	7746.85
						1382	23942.3
						1383	34373.8
						1384	15262.2
						1385	8002.98
						1386	6540.1
						1387	26658.9
						1388	15091.2
						1389	5904.74
						1390	25982.4
						1391	15393.2
						1392	2149.81
						1393	9048.88
						1394	8912.21
						1395	13943
						1396	10829.9
						1397	7634.64
						1398	8768.32
						1399	32914.5
						1400	4677.56
						1401	6384.7
						1402	4198.07
						1403	8651.71
						1404	3884.81
						1405	4393.44
						1406	42132.3
						1407	6332.58
						1408	12104.7
						1409	5384.48
						1410	9406.94
						1411	5799.99
						1412	19899.6
						1413	15673.7
						1414	2855.27
						1415	16001.6
						1416	31494.8
						1417	13661.6
						1418	5153.85
						1419	8864.5
						1420	8300.53
						1421	5023.24
						1422	5698.53
						1423	6767.09
						1424	5412.08
						1425	18617.9
						1426	7158.52
						1427	2611.49
						1428	11572.4
						1429	16600.6
						1430	8502.94
						1431	11473.6
						1432	5032.73
						1433	6214.94
						1434	6467.54
						1435	6058.68
						1436	24061.7
						1437	23705.9
						1438	4785.11
						1439	8364.73
						1440	9859.78
						1441	4317.87
						1442	7224.64
						1443	5556.68
						1444	22246.9
						1445	16262.5
						1446	24463.5
						1447	24534.2
						1448	9223.89
						1449	11007.1
						1450	16263.7
						1451	29262.5
						1452	17595.6
						1453	4393.47
						1454	6504.78
						1455	11093.1
						1456	8650.96
						1457	10397.7
						1458	8932.74
						1459	27391.5
						1460	34643.4
						1461	54234
						1462	6143
						1463	12444.6
						1464	7068.06
						1465	2281.62
						1466	14003.5
						1467	3376.78
						1468	14272.6
						1469	7046.63
						1470	16258.6
						1471	17175.5
						1472	15904.1
						1473	13073.1
						1474	8841.94
						1475	5585.08
						1476	14818
						1477	12044.6
						1478	9746.83
						1479	14242.6
						1480	22014.2
						1481	5685.29
						1482	13395.7
						1483	9280.72
						1484	14006.3
						1485	9490.81
						1486	6313.73
						1487	14998.2
						1488	7345.65
						1489	1401.3
						1490	7955.21
						1491	8626.49
						1492	6561.34
						1493	23253.2
						1494	10742.8
						1495	6566.14
						1496	4599.56
						1497	17358.4
						1498	2575.78
						1499	16932.9
						1500	9064.69
						1501	5362.38
						1502	11235.6
						1503	6132.35
						1504	20737.4
						1505	9451.05
						1506	11586
						1507	10882.9
						1508	6512
						1509	7595.18
						1510	13896.4
						1511	4246.95
						1512	10356.1
						1513	29371.6
						1514	18659.9
						1515	27126.2
						1516	6555.34
						1517	5262.92
						1518	23050.2
						1519	11964
						1520	4422.51
						1521	4578.15
						1522	12574.1
						1523	15959.9
						1524	7264.77
						1525	12118.7
						1526	6894.99
						1527	8498.58
						1528	5847
						1529	5878.36
						1530	8807.53
						1531	7739.64
						1532	9477.69
						1533	5530.27
						1534	2711.4
						1535	10083.2
						1536	5475.41
						1537	6143.92
						1538	28146.3
						1539	8098.71
						1540	19487.3
						1541	11630
						1542	5945.27
						1543	6348.82
						1544	14670.4
						1545	14289.4
						1546	8946.8
						1547	12588.6
						1548	6857.51
						1549	8140.68
						1550	16882.3
						1551	14796.8
						1552	22168.6
						1553	11766.4
						1554	7021.05
						1555	16639.1
						1556	25392.4
						1557	12491.4
						1558	8033.76
						1559	11419.5
						1560	12097.2
						1561	10257.6
						1562	6531.38
						1563	10385.2
						1564	7559.01
						1565	12884
						1566	15368.7
						1567	5699.39
						1568	8867.65
						1569	9096.06
						1570	31640.3
						1571	8750.39
						1572	8449.86
						1573	7731.29
						1574	17184.1
						1575	8525.74
						1576	5018.21
						1577	4339.16
						1578	14788.9
						1579	7153.07
						1580	4133.14
						1581	11908.5
						1582	8137.61
						1583	20338.2
						1584	16897.4
						1585	6266.06
						1586	14016
						1587	10687.7
						1588	2222.98
						1589	7650
						1590	20070.6
						1591	27406.2
						1592	4821.39
						1593	6684.67
						1594	10813.7
						1595	9984.22
						1596	15010
						1597	3257.3
						1598	12448
						1599	26177.7
						1600	9656.18
						1601	25242.7
						1602	13704.1
						1603	8647.5
						1604	13737.9
						1605	10126
						1606	3751.45
						1607	5290.88
						1608	30107.8
						1609	10353.1
						1610	19752.8
						1611	7678.17
						1612	15486.3
						1613	8877.06
						1614	5304.15
						1615	12166.8
						1616	5035.64
						1617	32705.8
						1618	38307.4
						1619	7789.34
						1620	19278
						1621	6376.51
						1622	16131.7
						1623	3555.61
						1624	14007.8
						1625	11391
						1626	9945.07
						1627	5951.46
						1628	33949.3
						1629	5087.14
						1630	10099
						1631	37047.1
						1632	4114.71
						1633	8224.32
						1634	7670.1
						1635	4932.18
						1636	7658.01
						1637	8415.89
						1638	8940.58
						1639	4800.27
						1640	13607.2
						1641	5945.29
						1642	13664.8
						1643	5355.24
						1644	13860.4
						1645	18153.4
						1646	2411.43
						1647	12187.4
						1648	40421.4
						1649	23866.1
						1650	13542.3
						1651	20991.3
						1652	11390.9
						1653	13486
						1654	21567.3
						1655	4478.22
						1656	5933.84
						1657	5547.33
						1658	24218.9
						1659	5271.52
						1660	13121
						1661	13205.7
						1662	7931.47
						1663	4115.36
						1664	43138.4
						1665	5760.51
						1666	9956.28
						1667	12721.5
						1668	5580.29
						1669	6112.71
						1670	13027.3
						1671	7744.94
						1672	10806.9
						1673	4711.6
						1674	7026.09
						1675	16024.4
						1676	9153.8
						1677	11484.6
						1678	5197.34
						1679	6080.39
						1680	14604
						1681	14514.8
						1682	10255.5
						1683	19088.3
						1684	11250
						1685	12777.7
						1686	19350.3
						1687	10877.2
						1688	9903.6
						1689	13833.8
						1690	12244.1
						1691	11723.1
						1692	13288.7
						1693	10960.6
						1694	4255.53
						1695	9159.46
						1696	7131.93
						1697	4463.55
						1698	6327.42
						1699	12838.6
						1700	4738
						1701	37338.3
						1702	14039.4
						1703	4872.57
						1704	9786.35
						1705	4138.25
						1706	6008.73
						1707	6496.64
						1708	3955.3
						1709	15687.8
						1710	6019.99
						1711	39100.3
						1712	11861.8
						1713	9177.56
						1714	10667.3
						1715	16553.7
						1716	19094.6
						1717	8715.93
						1718	19059.4
						1719	11971.8
						1720	5972.25
						1721	14528.1
						1722	7704.56
						1723	7350.1
						1724	7862.87
						1725	14787.2
						1726	5017.27
						1727	4822.8
						1728	21273.9
						1729	17762
						1730	6328.41
						1731	14580.2
						1732	19128.8
						1733	2973.38
						1734	21962.8
						1735	72747.4
						1736	11387.8
						1737	8506.09
						1738	20853.5
						1739	40217.8
						1740	9016.85
						1741	8082.52
						1742	5009.27
						1743	13794.1
						1744	35609.7
						1745	8963.4
						1746	19498.7
						1747	4457.21
						1748	8447.17
						1749	13199
						1750	3699.3
						1751	13666.2
						1752	28123.8
						1753	4410.42
						1754	11017.6
						1755	8209.86
						1756	6477.94
						1757	7242.97
						1758	21908.8
						1759	22702.4
						1760	23050.8
						1761	7898.74
						1762	7946.94
						1763	6299.73
						1764	8361.95
						1765	8214.7
						1766	9144.42
						1767	8676.77
						1768	21580.9
						1769	4914.56
						1770	15024.1
						1771	4548.93
						1772	8611.61
						1773	23519.3
						1774	7786.37
						1775	14037.9
						1776	13282.4
						1777	10848.3
						1778	17006.3
						1779	6678.75
						1780	5891.23
						1781	6125.3
						1782	13077.9
						1783	14739.6
						1784	6991.26
						1785	10054.9
						1786	11093.1
						1787	13278
						1788	24033.7
						1789	26770.7
						1790	19932.2
						1791	13727.9
						1792	6846.98
						1793	7869
						1794	12513.6
						1795	12870.1
						1796	3060.64
						1797	25870.5
						1798	9546.96
						1799	10375
						1800	5782.12
						1801	23051.2
						1802	23415.2
						1803	3901.72
						1804	13786.8
						1805	25789.8
						1806	14469.5
						1807	4950.29
						1808	10085.6
						1809	13803.5
						1810	18453.6
						1811	10522.6
						1812	14907.1
						1813	12024.2
						1814	14874.8
						1815	13130.2
						1816	9159.99
						1817	7391.44
						1818	6064.07
						1819	8752.69
						1820	5673.15
						1821	7789.4
						1822	15810.2
						1823	7459.8
						1824	19145
						1825	25778
						1826	2709.44
						1827	14917.2
						1828	20671.2
						1829	14171.3
						1830	25997.2
						1831	5614.43
						1832	14454.1
						1833	8594.92
						1834	14851.8
						1835	10617.2
						1836	4282.32
						1837	13025.2
						1838	14171.5
						1839	14374.4
						1840	8202.25
						1841	4667.59
						1842	9622.57
						1843	9310.42
						1844	15752.1
						1845	14305.1
						1846	6234.39
						1847	8991.96
						1848	24528.5
						1849	8052.25
						1850	14728.7
						1851	26842.6
						1852	30103.3
						1853	20353.7
						1854	27824.7
						1855	6771.98
						1856	6601.26
						1857	12789
						1858	8777.46
						1859	22790.9
						1860	10594.2
						1861	3838.43
						1862	12912.9
						1863	10701.5
						1864	11763.4
						1865	10399
						1866	5107.46
						1867	12868.1
						1868	21579
						1869	22043.3
						1870	10203.8
						1871	7100.99
						1872	4176.14
						1873	6221.26
						1874	13330.5
						1875	20391.1
						1876	5554.59
						1877	2765.18
						1878	12235.8
						1879	8075.85
						1880	22509.3
						1881	4261.61
						1882	3042.64
						1883	14208.9
						1884	10333.5
						1885	12367.2
						1886	4103.65
						1887	4702.65
						1888	5315.34
						1889	27696
						1890	15853.5
						1891	9945.72
						1892	61124
						1893	7954.98
						1894	16841.9
						1895	30724.1
						1896	15600
						1897	15176.2
						1898	12254.3
						1899	6240.35
						1900	8796.18
						1901	4464.42
						1902	6545.35
						1903	6829.28
						1904	22555.6
						1905	2097
						1906	15437.3
						1907	2427.54
						1908	24075.4
						1909	14383.5
						1910	9151.95
						1911	2953.4
						1912	5584.91
						1913	5035.5
						1914	5242.95
						1915	12989.2
						1916	52990.6
						1917	10365.3
						1918	6750.81
						1919	10429.4
						1920	5997.6
						1921	13473.8
						1922	5963.3
						1923	2944.39
						1924	3849.46
						1925	8619.12
						1926	5191.19
						1927	7105.42
						1928	5758.21
						1929	9278.94
						1930	9208.84
						1931	19393.2
						1932	15320.1
						1933	14757.1
						1934	5525.84
						1935	6663.09
						1936	13236
						1937	28461.2
						1938	11855
						1939	3439.57
						1940	16753.2
						1941	8565.41
						1942	9332.84
						1943	19712.5
						1944	24260.8
						1945	15156.1
						1946	4485.81
						1947	13477.2
						1948	7681.95
						1949	26050.1
						1950	1390.87
						1951	20393.8
						1952	6836.38
						1953	12686.2
						1954	20747.2
						1955	14756.6
						1956	33954.8
						1957	13244.1
						1958	2955.24
						1959	5965.44
						1960	8853.27
						1961	12675.4
						1962	5289.69
						1963	4930.96
						1964	12718.4
						1965	19495.8
						1966	19470.2
						1967	4933.43
						1968	4963
						1969	11005.3
						1970	19632.6
						1971	9119.01
						1972	20210.7
						1973	19250.7
						1974	27873.5
						1975	8461.72
						1976	6871.87
						1977	11195.6
						1978	20352.1
						1979	23337
						1980	11784.6
						1981	23415.6
						1982	5657.47
						1983	17829.1
						1984	7274.27
						1985	16610.2
						1986	10960.8
						1987	8829.52
						1988	3573.3
						1989	19054.6
						1990	9965.13
						1991	7389.8
						1992	23264.5
						1993	33290.6
						1994	3241.79
						1995	9813.36
						1996	38262.5
						1997	11941.3
						1998	10036.6
[truncated: 8,002 more rows]
