# Supplementary material for: Reducing Sexual Violence by Increasing the Supply of Toilets in Khayelitsha, South Africa: A Mathematical Model
Source: PLoS One. 2015 Apr 29;10(4):e0122244. doi: 10.1371/journal.pone.0122244 (PMC4414450; doi:10.1371/journal.pone.0122244)
Supplement: S3 File — (XLSX) [file pone.0122244.s003.xlsx]

## Sheet: Sheet1
SAL Code	Pop Total	SAL Area in Meters	SAL Area in Kilometers	Pop^(2/3)*Area^(1/3)	# toilets proportional	Assaults proportional	one way travel distance	exposure time
1990182	258	12870.2	0.0128702	9.49747	7.46796	0.285477	0.0688288	8089.04							VARYING NUMBER OF TOILETS UNDER BASE CASE ASSUMPTIONS
1990192	269	8750.19	0.00875019	8.58698	7.78636	0.240356	0.0555802	6810.52				KEY PARAMETERS			Number of toilets	Number of assaults	Direct costs	Costs of sexual assault	Total social costs
1990205	283	31826.8	0.0318268	13.6601	8.1916	0.470175	0.103345	13322.5				Number of toilets	11339			445.938
1990212	290	5564.58	0.00556458	7.76383	8.39422	0.199014	0.0426879	5639.11				Cluster Size	7		5000	671.548	5.2096e+06	3.5592e+07	4.08016e+07
1990223	302	143600	0.1436	23.5716	8.74157	1.03169	0.212501	29233.2				#one-way trips/yr/woman	4380		5100	664.931	5.31379e+06	3.52414e+07	4.05551e+07
1990310	317	21356	0.021356	12.8987	9.17575	0.407623	0.0799867	11550.1				# round-way trips/yr/woman	2190		5200	658.507	5.41798e+06	3.49009e+07	4.03188e+07
1990322	319	10758.7	0.0107587	10.3066	9.23364	0.290232	0.0565944	8223.78				% female	0.52		5300	652.265	5.52217e+06	3.457e+07	4.00922e+07
1990650	380	11534.6	0.0115346	11.8538	10.9993	0.327991	0.0536904	9293.67				walking speed	5		5400	646.197	5.62636e+06	3.42484e+07	3.98748e+07
1990672	384	10950.9	0.0109509	11.7319	11.1151	0.321262	0.0520411	9103.01				geometric constant	0.63		5500	640.296	5.73056e+06	3.39357e+07	3.96662e+07
1990928	423	12386.3	0.0123863	13.0379	12.244	0.358601	0.0527338	10161				Assaults/exposure hr/woman	3.52918e-05		5600	634.553	5.83475e+06	3.36313e+07	3.9466e+07
1990936	424	9574.88	0.00957488	11.9845	12.2729	0.31566	0.0463097	8944.27				Toilet cost	1041.92		5700	628.962	5.93894e+06	3.3335e+07	3.92739e+07
1990985	431	19746.2	0.0197462	15.4222	12.4755	0.457036	0.0659616	12950.2				Economic cost of sexual assault	53000		5800	623.516	6.04313e+06	3.30464e+07	3.90895e+07
1991106	449	13913.2	0.0139132	14.1028	12.9966	0.391566	0.0542472	11095.1				Number of SALs	584		5900	618.21	6.14732e+06	3.27651e+07	3.89124e+07
1991110	449	14508.1	0.0145081	14.301	12.9966	0.399851	0.0553949	11329.8							6000	613.036	6.25152e+06	3.24909e+07	3.87424e+07
1991137	453	33052.7	0.0330527	18.9293	13.1124	0.606209	0.0832419	17177				RESULTS			6100	607.991	6.35571e+06	3.22235e+07	3.85792e+07
1991350	480	20730.9	0.0207309	16.841	13.8939	0.494196	0.0640437	14003.1				Number of assaults	445.938		6200	603.068	6.4599e+06	3.19626e+07	3.84225e+07
1991409	488	11663.5	0.0116635	14.0569	14.1254	0.373762	0.0476424	10590.6				Direct costs of toilet provision	1.18143e+07		6300	598.262	6.56409e+06	3.17079e+07	3.8272e+07
1991437	491	10264.9	0.0102649	13.5261	14.2123	0.351712	0.0445578	9965.82				Cost of sexual assault	2.36347e+07		6400	593.57	6.66828e+06	3.14592e+07	3.81275e+07
1991464	494	13673.1	0.0136731	14.9431	14.2991	0.407161	0.0512693	11537				Total social cost	3.5449e+07		6500	588.986	6.77247e+06	3.12163e+07	3.79887e+07
1991470	495	29472.8	0.0294728	19.329	14.3281	0.598388	0.0751962	16955.4				Exposure time/woman/trip (in minutes)	1.69946		6600	584.507	6.87667e+06	3.09789e+07	3.78555e+07
1991512	501	29848.2	0.0298482	19.5673	14.5017	0.605825	0.075219	17166.2				Exposure time/woman/day (based on 6 trips/day)	10.1968		6700	580.129	6.98086e+06	3.07468e+07	3.77277e+07
1991561	506	17666.7	0.0176667	16.5381	14.6465	0.468406	0.0575824	13272.4				Walking distance (one-way trip in meters)	73.473		6800	575.847	7.08505e+06	3.05199e+07	3.7605e+07
1991586	509	11734.4	0.0117344	14.4866	14.7333	0.382877	0.0467907	10848.9				Walking distance (round-trip in meters)	146.946		6900	571.659	7.18924e+06	3.02979e+07	3.74872e+07
1991704	525	11106.1	0.0111061	14.5198	15.1964	0.378294	0.0448217	10719							7000	567.561	7.29343e+06	3.00808e+07	3.73742e+07
1991828	542	13525.8	0.0135258	15.8387	15.6885	0.424181	0.0486822	12019.2				CALIBRATING r (rate of sexual assault per hour of exposure time)			7100	563.55	7.39763e+06	2.98682e+07	3.72658e+07
1991913	555	23383.2	0.0233832	19.3121	16.0648	0.564375	0.0632548	15991.7				Average Annual Sexual Assault (based on data from SAPS)	634.78		7200	559.623	7.50182e+06	2.966e+07	3.71618e+07
1991928	556	38018	0.038018	22.7359	16.0937	0.72028	0.0805833	20409.3				Percentage Happening Outdoors	0.3		7300	555.777	7.60601e+06	2.94562e+07	3.70622e+07
1991945	558	23696.8	0.0236968	19.4679	16.1516	0.569681	0.0635062	16142				Average Annual Outdoor Sexual Assaults	190.434		7400	552.009	7.7102e+06	2.92565e+07	3.69667e+07
1992057	572	11026.4	0.0110264	15.3371	16.5569	0.393446	0.0427866	11148.4				Percentage of Unreported Sexual Assaults	0.85		7500	548.316	7.81439e+06	2.90608e+07	3.68752e+07
1992200	592	10124.1	0.0101241	15.2522	17.1358	0.383538	0.0403001	10867.6				Reported & Unreported Outdoor Sexual Assaults	1269.56		7600	544.697	7.91859e+06	2.88689e+07	3.67875e+07
1992212	594	185623	0.185623	40.3089	17.1937	1.64505	0.17227	46612.7				Percentage Happening on Way to/from Toilets	0.5		7700	541.149	8.02278e+06	2.86809e+07	3.67036e+07
1992245	598	33178.1	0.0331781	22.8079	17.3095	0.697824	0.0725877	19773				Reported & Unreported Outdoor Sexual Assaults on Way to Toilets/Year	634.78		7800	537.668	8.12697e+06	2.84964e+07	3.66234e+07
1992319	608	7639.35	0.00763935	14.1347	17.5989	0.337637	0.0345433	9566.99				Total Exposure Time (based on base case values)	17986600		7900	534.255	8.23116e+06	2.83155e+07	3.65467e+07
1992324	609	14314.1	0.0143141	17.4448	17.6279	0.462551	0.0472455	13106.5				Total Average Number of Assaults on Way to Toilets/Hour	3.52918e-05		8000	530.905	8.33535e+06	2.8138e+07	3.64733e+07
1992371	616	8812.02	0.00881202	14.9536	17.8305	0.365004	0.0368583	10342.4							8100	527.618	8.43955e+06	2.79637e+07	3.64033e+07
1992382	618	38658.4	0.0386584	24.5324	17.8884	0.765748	0.0770754	21697.6				total exposure time for calibrating r =Σ popi * % female * #RT/yr/woman * 2(OW travel distance)/walking speed			8200	524.391	8.54374e+06	2.77927e+07	3.63364e+07
1992605	652	26435.4	0.0264354	22.3989	18.8725	0.650408	0.0620521	18429.4				with base case number of toilets (= 5596)			8300	521.222	8.64793e+06	2.76248e+07	3.62727e+07
1992626	655	10764.6	0.0107646	16.653	18.9594	0.415996	0.0395063	11787.3							8400	518.11	8.75212e+06	2.74598e+07	3.6212e+07
1992935	698	30646.8	0.0306468	24.6244	20.204	0.724586	0.0645733	20531.3							8500	515.054	8.85631e+06	2.72978e+07	3.61541e+07
1992979	704	16745.1	0.0167451	20.2462	20.3777	0.537898	0.0475275	15241.4							8600	512.05	8.96051e+06	2.71387e+07	3.60992e+07
1992991	705	23873	0.023873	22.8084	20.4066	0.642713	0.0567083	18211.4							8700	509.099	9.0647e+06	2.69822e+07	3.60469e+07
1993344	759	12631.7	0.0126317	19.3783	21.9697	0.485089	0.0397556	13745.1							8800	506.198	9.16889e+06	2.68285e+07	3.59974e+07
1993569	792	47951.2	0.0479512	31.0993	22.9249	0.965455	0.0758272	27356.3							8900	503.346	9.27308e+06	2.66774e+07	3.59504e+07
1993593	795	94843.3	0.0948433	39.1364	23.0117	1.36037	0.106441	38546.3							9000	500.542	9.37727e+06	2.65287e+07	3.5906e+07
1993812	831	11386.2	0.0113862	19.8851	24.0538	0.481902	0.0360725	13654.8							9100	497.784	9.48146e+06	2.63826e+07	3.5864e+07
1994003	865	36439.2	0.0364392	30.0977	25.0379	0.879553	0.0632505	24922.3							9200	495.071	9.58566e+06	2.62388e+07	3.58244e+07
1994037	870	28759.3	0.0287593	27.9215	25.1827	0.783643	0.0560296	22204.7							9300	492.403	9.68985e+06	2.60973e+07	3.57872e+07
1994089	880	29445.4	0.0294454	28.357	25.4721	0.797479	0.0563709	22596.7							9400	489.776	9.79404e+06	2.59582e+07	3.57522e+07
1994115	886	39130.6	0.0391306	31.3181	25.6458	0.922454	0.0647634	26137.9							9500	487.192	9.89823e+06	2.58212e+07	3.57194e+07
1994125	888	73314.3	0.0733143	38.6668	25.7037	1.26407	0.0885473	35817.6							9600	484.648	1.00024e+07	2.56863e+07	3.56888e+07
1994142	893	74014.7	0.0740147	38.935	25.8484	1.27366	0.0887199	36089.4							9700	482.143	1.01066e+07	2.55536e+07	3.56602e+07
1994150	895	133536	0.133536	47.4695	25.9063	1.71269	0.119035	48529.5							9800	479.677	1.02108e+07	2.54229e+07	3.56337e+07
1994225	909	37391.6	0.0373916	31.3786	26.3115	0.913352	0.0625018	25880							9900	477.248	10315000	2.52942e+07	3.56092e+07
1994282	921	33904.1	0.0339041	30.6378	26.6589	0.875438	0.0591267	24805.7							10000	474.856	1.04192e+07	2.51674e+07	3.55866e+07
1994436	954	38588.3	0.0385883	32.7479	27.6141	0.950542	0.0619785	26933.8							10100	472.499	1.05234e+07	2.50425e+07	3.55658e+07
1994735	1043	38439.8	0.0384398	34.7096	30.1902	0.991978	0.0591611	28107.9							10200	470.177	1.06276e+07	2.49194e+07	3.5547e+07
1994741	1047	38117.3	0.0381173	34.7007	30.306	0.989701	0.0587998	28043.3							10300	467.889	1.07318e+07	2.47981e+07	3.55299e+07
1994751	1050	37698	0.037698	34.639	30.3929	0.985651	0.0583919	27928.6							10400	465.635	1.0836e+07	2.46786e+07	3.55146e+07
1994767	1057	27935.5	0.0279355	31.4849	30.5955	0.851304	0.0500989	24121.8							10500	463.412	1.09402e+07	2.45608e+07	3.5501e+07
1994818	1083	45173.8	0.0451738	37.559	31.3481	1.09579	0.0629385	31049.4							10600	461.221	1.10443e+07	2.44447e+07	3.5489e+07
1994838	1092	42397.2	0.0423972	36.9766	31.6086	1.06598	0.0607218	30204.7							10700	459.061	1.11485e+07	2.43302e+07	3.54787e+07
1994901	1118	42746.1	0.0427461	37.664	32.3612	1.08302	0.060258	30687.7							10800	456.93	1.12527e+07	2.42173e+07	3.547e+07
1994914	1122	41244.9	0.0412449	37.3066	32.4769	1.06574	0.0590849	30197.9							10900	454.829	1.13569e+07	2.4106e+07	3.54629e+07
1994926	1128	25992.5	0.0259925	32.0988	32.6506	0.848297	0.0467797	24036.7							11000	452.757	1.14611e+07	2.39961e+07	3.54572e+07
1995038	1193	46648.8	0.0466488	40.4924	34.5321	1.16872	0.060938	33115.8							11100	450.713	1.15653e+07	2.38878e+07	3.54531e+07
1995106	1260	63358.4	0.0633584	46.5067	36.4714	1.39977	0.0691042	39662.7							11200	448.697	1.16695e+07	2.37809e+07	3.54504e+07
1995140	1305	44268.6	0.0442686	42.2447	37.774	1.19076	0.0567584	33740.3							11300	446.707	1.17737e+07	2.36755e+07	3.54491e+07
1995222	1512	50064.4	0.0500644	48.5524	43.7657	1.36304	0.0560759	38622.1							11400	444.743	1.18779e+07	2.35714e+07	3.54493e+07
1995228	1536	51410.2	0.0514102	49.5006	44.4604	1.39216	0.0563789	39447.1							11500	442.805	1.19821e+07	2.34687e+07	3.54508e+07
1995230	1545	53861.3	0.0538613	50.4713	44.7209	1.42913	0.0575389	40494.7							11600	440.893	1.20863e+07	2.33673e+07	3.54536e+07
1995251	1603	129370	0.12937	69.2734	46.3998	2.25607	0.0875463	63926.2							11700	439.004	1.21905e+07	2.32672e+07	3.54577e+07
1990367	329	168548	0.168548	26.3252	9.5231	1.16662	0.220573	33056.3							11800	437.14	1.22946e+07	2.31684e+07	3.54631e+07
1990753	396	84640.4	0.0846404	23.6768	11.4625	0.906997	0.142472	25699.9							11900	435.3	1.23988e+07	2.30709e+07	3.54697e+07
1990992	432	41801.1	0.0418011	19.8329	12.5045	0.665741	0.0958605	18863.9							12000	433.482	1.2503e+07	2.29746e+07	3.54776e+07
1990705	389	49102.6	0.0491026	19.5135	11.2598	0.684694	0.109488	19400.9							12100	431.687	1.26072e+07	2.28794e+07	3.54866e+07
1990995	432	44092	0.044092	20.1887	12.5045	0.68374	0.0984523	19373.9							12200	429.914	1.27114e+07	2.27855e+07	3.54969e+07
1994488	970	96921.1	0.0969211	45.0112	28.0772	1.51902	0.0974117	43041.8							12300	428.163	1.28156e+07	2.26926e+07	3.55083e+07
1990218	299	13660.1	0.0136601	10.6889	8.65473	0.316616	0.0658688	8971.36							12400	426.433	1.29198e+07	2.2601e+07	3.55208e+07
1990461	347	19736.9	0.0197369	13.3448	10.0441	0.40999	0.0734957	11617.1							12500	424.724	1.3024e+07	2.25104e+07	3.55344e+07
1990486	351	9242.63	0.00924263	10.4425	10.1599	0.282176	0.0500071	7995.52							12600	423.035	1.31282e+07	2.24209e+07	3.5549e+07
1990509	355	10127.4	0.0101274	10.8472	10.2757	0.297052	0.0520501	8417.01							12700	421.366	1.32324e+07	2.23324e+07	3.55648e+07
1990800	404	11238	0.011238	12.241	11.694	0.333815	0.0513975	9458.69							12800	419.717	1.33366e+07	2.2245e+07	3.55816e+07
1990831	408	8682.67	0.00868267	11.3064	11.8098	0.294867	0.0449557	8355.11							12900	418.087	1.34408e+07	2.21586e+07	3.55994e+07
1990855	413	6995.59	0.00699559	10.6066	11.9545	0.266291	0.0401074	7545.4							13000	416.476	1.35449e+07	2.20732e+07	3.56182e+07
1990871	415	22743.1	0.0227431	15.7634	12.0124	0.481303	0.0721421	13637.8							13100	414.884	1.36491e+07	2.19888e+07	3.5638e+07
1990909	420	11418.2	0.0114182	12.6289	12.1571	0.343077	0.0508114	9721.16							13200	413.309	1.37533e+07	2.19054e+07	3.56587e+07
1991095	447	11844.8	0.0118448	13.3264	12.9387	0.360484	0.0501646	10214.4							13300	411.752	1.38575e+07	2.18229e+07	3.56804e+07
1991096	447	7508.53	0.00750853	11.4478	12.9387	0.287012	0.0399403	8132.54							13400	410.213	1.39617e+07	2.17413e+07	3.5703e+07
1991249	466	10441.2	0.0104412	13.1374	13.4886	0.345572	0.0461287	9791.84							13500	408.691	1.40659e+07	2.16606e+07	3.57265e+07
1991550	505	9934.53	0.00993453	13.6325	14.6175	0.350904	0.0432231	9942.93							13600	407.186	1.41701e+07	2.15808e+07	3.57509e+07
1991816	541	13218.8	0.0132188	15.6987	15.6596	0.418952	0.048171	11871.1							13700	405.697	1.42743e+07	2.15019e+07	3.57762e+07
1991853	547	10090.9	0.0100909	14.4533	15.8332	0.368068	0.0418562	10429.3							13800	404.224	1.43785e+07	2.14239e+07	3.58024e+07
1991953	559	12134.2	0.0121342	15.5936	16.1806	0.40802	0.0454034	11561.3							13900	402.768	1.44827e+07	2.13467e+07	3.58294e+07
1992621	654	13380.9	0.0133809	17.8874	18.9304	0.463448	0.04408	13131.9							14000	401.326	1.45869e+07	2.12703e+07	3.58572e+07
1993291	751	27981.7	0.0279817	25.0833	21.7381	0.718168	0.0594846	20349.4							14100	399.901	1.46911e+07	2.11947e+07	3.58858e+07
1990017	20	11761.3	0.0117613	1.67561	0.578912	0.0759823	0.23632	2152.97							14200	398.49	1.47953e+07	2.112e+07	3.59152e+07
1990293	313	9132.37	0.00913237	9.63587	9.05997	0.26487	0.052639	7505.15							14300	397.094	1.48994e+07	2.1046e+07	3.59454e+07
1990475	349	17638.2	0.0176382	12.9033	10.102	0.388695	0.0692791	11013.8							14400	395.713	1.50036e+07	2.09728e+07	3.59764e+07
1990496	353	14207.3	0.0142073	12.0973	10.2178	0.350843	0.061824	9941.2							14500	394.346	1.51078e+07	2.09004e+07	3.60082e+07
1991267	468	12794.2	0.0127942	14.0983	13.5465	0.383352	0.0509531	10862.4							14600	392.994	1.5212e+07	2.08287e+07	3.60407e+07
1990323	319	4856.09	0.00485609	7.90599	9.23364	0.194988	0.0380221	5525.02							14700	391.655	1.53162e+07	2.07577e+07	3.60739e+07
1990369	329	5588.49	0.00558849	8.45724	9.5231	0.212429	0.040164	6019.22							14800	390.329	1.54204e+07	2.06874e+07	3.61078e+07
1990501	354	4826.9	0.0048269	8.45717	10.2467	0.204788	0.0359849	5802.71							14900	389.017	1.55246e+07	2.06179e+07	3.61425e+07
1990598	370	7349.08	0.00734908	10.0203	10.7099	0.258337	0.0434313	7320.02							15000	387.718	1.56288e+07	2.05491e+07	3.61779e+07
1990616	373	6861.07	0.00686107	9.84623	10.7967	0.250622	0.0417955	7101.43							15100	386.432	1.5733e+07	2.04809e+07	3.62139e+07
1990678	385	7402.58	0.00740258	10.3142	11.1441	0.264479	0.0427316	7494.06							15200	385.159	1.58372e+07	2.04134e+07	3.62506e+07
1990982	431	6457.95	0.00645795	10.6255	12.4755	0.26137	0.0377222	7405.96							15300	383.898	1.59414e+07	2.03466e+07	3.6288e+07
1991124	451	7866.9	0.0078669	11.6964	13.0545	0.295093	0.0407007	8361.52							15400	382.65	1.60456e+07	2.02804e+07	3.6326e+07
1991456	493	16506.6	0.0165066	15.8897	14.2702	0.446911	0.0563888	12663.3							15500	381.413	1.61497e+07	2.02149e+07	3.63647e+07
1991603	511	15880.8	0.0158808	16.0659	14.7912	0.446289	0.0543267	12645.7							15600	380.189	1.62539e+07	2.015e+07	3.6404e+07
1991827	542	15963.6	0.0159636	16.7383	15.6885	0.460824	0.0528876	13057.5							15700	378.976	1.63581e+07	2.00857e+07	3.64439e+07
1991881	551	26050.5	0.0260505	19.9238	15.949	0.593544	0.067007	16818.2							15800	377.775	1.64623e+07	2.00221e+07	3.64844e+07
1991932	557	10768.6	0.0107686	14.9494	16.1227	0.383686	0.0428489	10871.8							15900	376.585	1.65665e+07	1.9959e+07	3.65255e+07
1992000	564	19524.9	0.0195249	18.3816	16.3253	0.519881	0.0573381	14730.9							16000	375.407	1.66707e+07	1.98965e+07	3.65673e+07
1992107	579	9950.72	0.00995072	14.9418	16.7595	0.376042	0.0403995	10655.2							16100	374.239	1.67749e+07	1.98347e+07	3.66096e+07
1992108	578	9440.04	0.00944004	14.6648	16.7305	0.365949	0.0393832	10369.2							16200	373.082	1.68791e+07	1.97733e+07	3.66524e+07
1992123	581	11522.2	0.0115222	15.7264	16.8174	0.405345	0.0433977	11485.5							16300	371.936	1.69833e+07	1.97126e+07	3.66959e+07
1992254	599	8199.13	0.00819913	14.3287	17.3384	0.34719	0.0360544	9837.68							16400	370.8	1.70875e+07	1.96524e+07	3.67399e+07
1992459	629	24622.6	0.0246226	21.3572	18.2068	0.61654	0.0609718	17469.8							16500	369.675	1.71917e+07	1.95928e+07	3.67844e+07
1992668	659	20926.6	0.0209266	20.8684	19.0751	0.581784	0.0549154	16484.9							16600	368.56	1.72959e+07	1.95337e+07	3.68295e+07
1992676	660	31904.5	0.0319045	24.0425	19.1041	0.718898	0.0677551	20370.1							16700	367.455	1.74001e+07	1.94751e+07	3.68751e+07
1992827	683	22640.3	0.0226403	21.9402	19.7698	0.616056	0.0561071	17456.1							16800	366.359	1.75042e+07	1.9417e+07	3.69213e+07
1992974	703	21790.8	0.0217908	22.0832	20.3487	0.613174	0.0542559	17374.4							16900	365.274	1.76084e+07	1.93595e+07	3.69679e+07
1993334	757	20867.6	0.0208676	22.8677	21.9118	0.622664	0.0511654	17643.3							17000	364.198	1.77126e+07	1.93025e+07	3.70151e+07
1993571	792	22271.6	0.0222716	24.0843	22.9249	0.657972	0.0516774	18643.8							17100	363.131	1.78168e+07	1.9246e+07	3.70628e+07
1993630	802	21833.9	0.0218339	24.1264	23.2144	0.655574	0.0508471	18575.8							17200	362.074	1.7921e+07	1.91899e+07	3.71109e+07
1993638	803	19935.8	0.0199358	23.4255	23.2433	0.626822	0.0485565	17761.1							17300	361.026	1.80252e+07	1.91344e+07	3.71596e+07
1993643	804	42644	0.042644	30.2081	23.2723	0.917332	0.0709723	25992.8							17400	359.987	1.81294e+07	1.90793e+07	3.72087e+07
1993699	814	13609.2	0.0136092	20.8143	23.5617	0.521433	0.0398467	14774.9							17500	358.957	1.82336e+07	1.90247e+07	3.72583e+07
1993702	814	24628.1	0.0246281	25.3645	23.5617	0.70145	0.0536032	19875.7							17600	357.936	1.83378e+07	1.89706e+07	3.73084e+07
1993885	844	22414	0.022414	25.1807	24.4301	0.681397	0.0502199	19307.5							17700	356.924	1.8442e+07	1.89169e+07	3.73589e+07
1993997	864	25927.9	0.0259279	26.8492	25.009	0.741498	0.0533845	21010.5							17800	355.92	1.85462e+07	1.88637e+07	3.74099e+07
1994011	866	50104.5	0.0501045	33.4943	25.0669	1.03197	0.0741254	29241							17900	354.924	1.86504e+07	1.8811e+07	3.74613e+07
1994170	898	25266.8	0.0252668	27.3129	25.9931	0.746247	0.0516922	21145							18000	353.937	1.87545e+07	1.87586e+07	3.75132e+07
1994216	908	18293	0.018293	24.7069	26.2826	0.638491	0.0437409	18091.8							18100	352.958	1.88587e+07	1.87068e+07	3.75655e+07
1994335	933	32207.1	0.0322071	30.3789	27.0062	0.858788	0.0572562	24333.9							18200	351.987	1.89629e+07	1.86553e+07	3.76182e+07
1994411	948	30869.9	0.0308699	30.2727	27.4404	0.847503	0.0556098	24014.1							18300	351.024	1.90671e+07	1.86042e+07	3.76714e+07
1994439	955	33421	0.033421	31.2374	27.643	0.885076	0.0576495	25078.8							18400	350.068	1.91713e+07	1.85536e+07	3.77249e+07
1994484	969	25155.5	0.0251555	28.692	28.0483	0.773478	0.0496527	21916.6							18500	349.121	1.92755e+07	1.85034e+07	3.77789e+07
1995007	1171	25237.5	0.0252375	32.5877	33.8953	0.85167	0.0452411	24132.2							18600	348.181	1.93797e+07	1.84536e+07	3.78333e+07
1990209	288	12072.2	0.0120722	10.0044	8.33633	0.292119	0.0630936	8277.23							18700	347.249	1.94839e+07	1.84042e+07	3.78881e+07
1990210	289	14533.4	0.0145334	10.6673	8.36527	0.321072	0.0691071	9097.63							18800	346.324	1.95881e+07	1.83552e+07	3.79433e+07
1990216	297	9120.74	0.00912074	9.30067	8.59684	0.257847	0.0540038	7306.15							18900	345.407	1.96923e+07	1.83066e+07	3.79988e+07
1990221	301	17429.3	0.0174293	11.645	8.71262	0.358833	0.0741557	10167.6							19000	344.497	1.97965e+07	1.82583e+07	3.80548e+07
1990239	305	6472.52	0.00647252	8.44418	8.8284	0.220118	0.0448926	6237.09							19100	343.594	1.99007e+07	1.82105e+07	3.81111e+07
1990342	324	10859.4	0.0108594	10.4464	9.37837	0.293863	0.056418	8326.65							19200	342.698	2.00048e+07	1.8163e+07	3.81678e+07
1990406	336	9150.53	0.00915053	10.109	9.72572	0.274702	0.0508559	7783.73							19300	341.809	2.0109e+07	1.81159e+07	3.82249e+07
1990482	351	9708.76	0.00970876	10.6151	10.1599	0.289204	0.0512526	8194.65							19400	340.927	2.02132e+07	1.80691e+07	3.82823e+07
1990534	359	12969.6	0.0129696	11.8678	10.3915	0.338049	0.0585739	9578.69							19500	340.051	2.03174e+07	1.80227e+07	3.83401e+07
1990560	363	16872.2	0.0168722	13.0515	10.5072	0.387712	0.0664386	10985.9							19600	339.183	2.04216e+07	1.79767e+07	3.83983e+07
1990573	367	8510.23	0.00851023	10.4654	10.623	0.276868	0.0469273	7845.11							19700	338.321	2.05258e+07	1.7931e+07	3.84568e+07
1990687	386	7538.9	0.0075389	10.3951	11.173	0.26725	0.0430673	7572.56							19800	337.465	20630000	1.78857e+07	3.85157e+07
1990838	411	24369.3	0.0243693	16.0266	11.8966	0.495806	0.0750392	14048.7							19900	336.616	2.07342e+07	1.78407e+07	3.85749e+07
1990896	418	127735	0.127735	28.1549	12.0993	1.14475	0.170355	32436.8							20000	335.774	2.08384e+07	1.7796e+07	3.86344e+07
1990976	430	13242.3	0.0132423	13.4782	12.4466	0.373839	0.0540798	10592.8							20100	334.938	2.09426e+07	1.77517e+07	3.86943e+07
1991069	443	14467.3	0.0144673	14.1601	12.8229	0.396611	0.0556903	11238.1							20200	334.107	2.10468e+07	1.77077e+07	3.87545e+07
1991080	444	16971.3	0.0169713	14.9564	12.8518	0.43005	0.0602496	12185.5							20300	333.283	2.1151e+07	1.7664e+07	3.8815e+07
1991209	461	15881.3	0.0158813	15.0002	13.3439	0.423899	0.0571979	12011.3							20400	332.466	2.12552e+07	1.76207e+07	3.88758e+07
1991436	491	10694.6	0.0106946	13.7123	14.2123	0.358999	0.045481	10172.3							20500	331.654	2.13593e+07	1.75776e+07	3.8937e+07
1991485	497	13701.5	0.0137015	15.0139	14.386	0.408819	0.0511674	11584							20600	330.848	2.14635e+07	1.75349e+07	3.89985e+07
1991506	500	9639.56	0.00963956	13.407	14.4728	0.34394	0.0427889	9745.61							20700	330.048	2.15677e+07	1.74925e+07	3.90603e+07
1991594	510	10906.3	0.0109063	14.156	14.7622	0.369482	0.0450653	10469.3							20800	329.253	2.16719e+07	1.74504e+07	3.91223e+07
1991655	520	7462.32	0.00746232	12.6365	15.0517	0.308609	0.0369167	8744.48							20900	328.465	2.17761e+07	1.74086e+07	3.91847e+07
1991657	520	15600.8	0.0156008	16.1579	15.0517	0.446215	0.0533776	12643.6							21000	327.682	2.18803e+07	1.73671e+07	3.92474e+07
1991728	527	54673.4	0.0546734	24.7628	15.2543	0.840935	0.0992591	23828							21100	326.904	2.19845e+07	1.73259e+07	3.93104e+07
1991771	534	37978.1	0.0379781	22.1244	15.4569	0.705516	0.0821833	19990.9							21200	326.132	2.20887e+07	1.7285e+07	3.93737e+07
1991773	533	31153.7	0.0311537	20.685	15.428	0.638393	0.0745039	18089							21300	325.366	2.21929e+07	1.72444e+07	3.94373e+07
1991774	533	14390.4	0.0143904	15.9898	15.428	0.43388	0.0506362	12294.1							21400	324.605	2.22971e+07	1.72041e+07	3.95011e+07
1991787	536	17471.8	0.0174718	17.1221	15.5148	0.479425	0.0556384	13584.6							21500	323.849	2.24013e+07	1.7164e+07	3.95653e+07
1991875	550	15847.3	0.0158473	16.8614	15.9201	0.462518	0.0523099	13105.5							21600	323.099	2.25055e+07	1.71242e+07	3.96297e+07
1991880	551	16113.2	0.0161132	16.9757	15.949	0.466806	0.0526991	13227							21700	322.353	2.26096e+07	1.70847e+07	3.96944e+07
1991912	555	11513.1	0.0115131	15.2496	16.0648	0.396015	0.044385	11221.1							21800	321.613	2.27138e+07	1.70455e+07	3.97593e+07
1992013	566	9354.24	0.00935424	14.4172	16.3832	0.360481	0.0396172	10214.3							21900	320.878	2.2818e+07	1.70065e+07	3.98246e+07
1992028	567	17141.9	0.0171419	17.6634	16.4121	0.488416	0.0535828	13839.4							22000	320.148	2.29222e+07	1.69678e+07	3.98901e+07
1992067	573	14512.3	0.0145123	16.8273	16.5858	0.451768	0.0490432	12800.9							22100	319.423	2.30264e+07	1.69294e+07	3.99558e+07
1992091	578	16097.3	0.0160973	17.5201	16.7305	0.47787	0.0514281	13540.5							22200	318.702	2.31306e+07	1.68912e+07	4.00218e+07
1992301	606	16220.1	0.0162201	18.1273	17.541	0.49117	0.0504171	13917.4							22300	317.987	2.32348e+07	1.68533e+07	4.00881e+07
1992302	606	17596.3	0.0175963	18.6261	17.541	0.511584	0.0525125	14495.8							22400	317.276	2.3339e+07	1.68157e+07	4.01546e+07
1992377	617	6383.3	0.0063833	13.4443	17.8594	0.31091	0.031345	8809.69							22500	316.571	2.34432e+07	1.67782e+07	4.02214e+07
1992409	622	18487.8	0.0184878	19.2673	18.0042	0.53126	0.0531294	15053.3							22600	315.869	2.35474e+07	1.67411e+07	4.02885e+07
1992532	641	24727.1	0.0247271	21.6586	18.5541	0.623713	0.0605265	17673							22700	315.173	2.36516e+07	1.67042e+07	4.03557e+07
1992551	644	11234.9	0.0112349	16.7025	18.641	0.421402	0.0407033	11940.5							22800	314.481	2.37558e+07	1.66675e+07	4.04233e+07
1992565	646	32006.8	0.0320068	23.7266	18.6988	0.712372	0.068595	20185.2							22900	313.794	2.38599e+07	1.66311e+07	4.0491e+07
1992651	658	16386.7	0.0163867	19.2153	19.0462	0.514431	0.0486318	14576.5							23000	313.111	2.39641e+07	1.65949e+07	4.0559e+07
1992797	679	13282.2	0.0132822	18.2952	19.6541	0.470479	0.0431011	13331.1							23100	312.432	2.40683e+07	1.65589e+07	4.06272e+07
1992836	684	28488.7	0.0284887	23.7098	19.7988	0.691566	0.0628921	19595.7							23200	311.758	2.41725e+07	1.65232e+07	4.06957e+07
1992841	685	19067.3	0.0190673	20.7598	19.8277	0.566186	0.0514146	16043							23300	311.088	2.42767e+07	1.64877e+07	4.07644e+07
1993001	708	19254.9	0.0192549	21.2913	20.4935	0.578438	0.0508209	16390.1							23400	310.423	2.43809e+07	1.64524e+07	4.08333e+07
1993082	720	6342.43	0.00634243	14.8699	20.8408	0.334783	0.0289234	9486.14							23500	309.762	2.44851e+07	1.64174e+07	4.09025e+07
1993190	737	21043.8	0.0210438	22.5261	21.3329	0.616972	0.0520735	17482							23600	309.105	2.45893e+07	1.63826e+07	4.09719e+07
1993262	746	19669.7	0.0196697	22.2037	21.5934	0.600119	0.05004	17004.5							23700	308.452	2.46935e+07	1.6348e+07	4.10414e+07
1993349	759	22540.4	0.0225404	23.5043	21.9697	0.647993	0.0531064	18361							23800	307.803	2.47977e+07	1.63136e+07	4.11113e+07
1993398	767	11546.6	0.0115466	18.9386	22.2013	0.466222	0.0378108	13210.5							23900	307.159	2.49019e+07	1.62794e+07	4.11813e+07
1993459	776	38804.5	0.0388045	28.5892	22.4618	0.859688	0.0689125	24359.4							24000	306.518	2.50061e+07	1.62455e+07	4.12515e+07
1993502	783	23582	0.023582	24.3614	22.6644	0.673195	0.0534808	19075.1							24100	305.882	2.51103e+07	1.62117e+07	4.1322e+07
1993504	783	21135.3	0.0211353	23.4879	22.6644	0.637316	0.0506304	18058.4							24200	305.249	2.52144e+07	1.61782e+07	4.13926e+07
1993539	788	24268.5	0.0242685	24.7001	22.8091	0.6851	0.0540812	19412.4							24300	304.62	2.53186e+07	1.61449e+07	4.14635e+07
1993701	814	7645.14	0.00764514	17.1743	23.5617	0.390818	0.0298654	11073.9							24400	303.995	2.54228e+07	1.61118e+07	4.15346e+07
1993808	830	67821.5	0.0678215	36.017	24.0248	1.17542	0.0880912	33305.6							24500	303.374	2.5527e+07	1.60788e+07	4.16059e+07
1993837	835	24205.6	0.0242056	25.6505	24.1696	0.704321	0.052469	19957							24600	302.757	2.56312e+07	1.60461e+07	4.16773e+07
1993892	845	9652.74	0.00965274	19.0307	24.459	0.447428	0.0329371	12677.9							24700	302.144	2.57354e+07	1.60136e+07	4.1749e+07
1993953	857	28017.5	0.0280175	27.4029	24.8064	0.76767	0.0557201	21752.1							24800	301.534	2.58396e+07	1.59813e+07	4.18209e+07
1994001	865	16315.2	0.0163152	23.0255	25.0379	0.588537	0.042323	16676.3							24900	300.928	2.59438e+07	1.59492e+07	4.1893e+07
1994155	896	41308.7	0.0413087	32.1282	25.9352	0.953113	0.066169	27006.6							25000	300.325	2.6048e+07	1.59172e+07	4.19652e+07
1994209	906	19427.5	0.0194275	25.1704	26.2247	0.657267	0.0451265	18623.8							25100	299.726	2.61522e+07	1.58855e+07	4.20377e+07
1994263	918	29520.7	0.0295207	29.1925	26.572	0.815557	0.0552624	23108.9							25200	299.131	2.62564e+07	1.58539e+07	4.21103e+07
1994440	956	15809.8	0.0158098	24.3565	27.672	0.609063	0.0396299	17257.9							25300	298.539	2.63606e+07	1.58226e+07	4.21831e+07
1994827	1088	30623.7	0.0306237	33.0957	31.4928	0.9043	0.0517014	25623.5							25400	297.951	2.64647e+07	1.57914e+07	4.22562e+07
1994945	1136	13616.7	0.0136167	25.9982	32.8822	0.616162	0.0337392	17459.1							25500	297.366	2.65689e+07	1.57604e+07	4.23294e+07
1992478	631	112282	0.112282	35.4914	18.2647	1.31868	0.129995	37365							25600	296.785	2.66731e+07	1.57296e+07	4.24027e+07
1993099	723	38859	0.038859	27.2849	20.9277	0.830395	0.0714438	23529.4							25700	296.207	2.67773e+07	1.5699e+07	4.24763e+07
1993790	827	43666.4	0.0436664	31.0256	23.938	0.941447	0.0708123	26676.1							25800	295.632	2.68815e+07	1.56685e+07	4.255e+07
1993517	785	38182	0.038182	28.6549	22.7223	0.857697	0.0679646	24303							25900	295.061	2.69857e+07	1.56382e+07	4.26239e+07
1993656	806	79341.8	0.0793418	37.2155	23.3301	1.25282	0.0966877	35498.8							26000	294.493	2.70899e+07	1.56081e+07	4.2698e+07
1994283	921	51761	0.051761	35.2783	26.6589	1.08168	0.0730566	30649.7							26100	293.928	2.71941e+07	1.55782e+07	4.27723e+07
1990059	82	1.89663e+06	1.89663	23.3634	2.37354	1.95374	1.48208	55359.7							26200	293.367	2.72983e+07	1.55484e+07	4.28467e+07
1990190	269	916611	0.916611	40.479	7.78636	2.46002	0.568859	69705							26300	292.809	2.74025e+07	1.55189e+07	4.29213e+07
1990208	286	17332.6	0.0173326	11.2339	8.27844	0.348807	0.0758643	9883.5							26400	292.254	2.75067e+07	1.54894e+07	4.29961e+07
1990235	304	10840.8	0.0108408	10.0062	8.79946	0.284405	0.0581946	8058.67							26500	291.702	2.76109e+07	1.54602e+07	4.3071e+07
1990257	308	22749.2	0.0227492	12.9228	8.91524	0.414694	0.0837521	11750.4							26600	291.153	2.77151e+07	1.54311e+07	4.31462e+07
1990599	370	13362.6	0.0133626	12.2301	10.7099	0.34835	0.0585642	9870.54							26700	290.607	2.78192e+07	1.54022e+07	4.32214e+07
1990609	371	17089	0.017089	13.2991	10.7388	0.394471	0.0661392	11177.4							26800	290.064	2.79234e+07	1.53734e+07	4.32968e+07
1990824	407	13824.1	0.0138241	13.1808	11.7809	0.371608	0.0567948	10529.6							26900	289.525	2.80276e+07	1.53448e+07	4.33724e+07
1990845	412	15304.8	0.0153048	13.747	11.9256	0.393397	0.0593954	11147							27000	288.988	2.81318e+07	1.53164e+07	4.34482e+07
1991068	444	40064.8	0.0400648	19.9148	12.8518	0.660758	0.0925716	18722.7							27100	288.454	2.8236e+07	1.52881e+07	4.35241e+07
1991169	456	9139.8	0.0091398	12.3867	13.1992	0.319831	0.0436288	9062.46							27200	287.924	2.83402e+07	1.526e+07	4.36002e+07
1991326	476	37245.2	0.0372452	20.3592	13.7781	0.659642	0.0862025	18691.1							27300	287.396	2.84444e+07	1.5232e+07	4.36764e+07
1991370	483	24205.5	0.0242055	17.8075	13.9807	0.535673	0.0689876	15178.4							27400	286.871	2.85486e+07	1.52042e+07	4.37527e+07
1991379	484	8114.61	0.00811461	12.3876	14.0097	0.310475	0.0399024	8797.35							27500	286.349	2.86528e+07	1.51765e+07	4.38293e+07
1991444	492	17506.9	0.0175069	16.1825	14.2412	0.459787	0.0581313	13028.1							27600	285.83	2.8757e+07	1.5149e+07	4.39059e+07
1991585	509	17467.8	0.0174678	16.5409	14.7333	0.467141	0.0570884	13236.5							27700	285.313	2.88612e+07	1.51216e+07	4.39828e+07
1991653	520	13701.4	0.0137014	15.4736	15.0517	0.418171	0.0500229	11848.9							27800	284.8	2.89654e+07	1.50944e+07	4.40597e+07
1991671	522	13350.6	0.0133506	15.3797	15.1096	0.413575	0.0492836	11718.7							27900	284.289	2.90695e+07	1.50673e+07	4.41369e+07
1991689	524	8637.07	0.00863707	13.3355	15.1675	0.333287	0.0395645	9443.74							28000	283.781	2.91737e+07	1.50404e+07	4.42141e+07
1991810	540	9294.2	0.0092942	13.9423	15.6306	0.350972	0.0404294	9944.85							28100	283.275	2.92779e+07	1.50136e+07	4.42915e+07
1991979	562	16520.4	0.0165204	17.3446	16.2674	0.477362	0.052836	13526.1							28200	282.773	2.93821e+07	1.49869e+07	4.43691e+07
1992072	575	16854	0.016854	17.7288	16.6437	0.487703	0.0527601	13819.1							28300	282.273	2.94863e+07	1.49604e+07	4.44468e+07
1992182	589	10468.8	0.0104688	15.3712	17.049	0.389023	0.0410845	11023							28400	281.775	2.95905e+07	1.49341e+07	4.45246e+07
1992281	603	9007.28	0.00900728	14.8506	17.4542	0.365111	0.037664	10345.5							28500	281.28	2.96947e+07	1.49079e+07	4.46026e+07
1992685	661	38218	0.038218	25.5598	19.133	0.787416	0.0741005	22311.6							28600	280.788	2.97989e+07	1.48818e+07	4.46807e+07
1992477	631	61736.2	0.0617362	29.0759	18.2647	0.977809	0.0963924	27706.4							28700	280.299	2.99031e+07	1.48558e+07	4.47589e+07
1992604	652	58872	0.058872	29.2506	18.8725	0.970616	0.0926016	27502.6							28800	279.812	3.00073e+07	1.483e+07	4.48373e+07
1992663	659	66120	0.06612	30.6221	19.0751	1.03414	0.0976139	29302.5							28900	279.327	3.01115e+07	1.48043e+07	4.49158e+07
1992778	676	62884.1	0.0628841	30.6298	19.5672	1.02144	0.0939907	28942.7							29000	278.845	3.02157e+07	1.47788e+07	4.49944e+07
1992865	688	53771.9	0.0537719	29.4156	19.9146	0.952887	0.0861532	27000.2							29100	278.365	3.03198e+07	1.47534e+07	4.50732e+07
1992990	705	49426.9	0.0494269	29.0701	20.4066	0.924795	0.0815971	26204.2							29200	277.888	3.0424e+07	1.47281e+07	4.51521e+07
1993092	722	61492.3	0.0614923	31.7662	20.8987	1.04387	0.0899352	29578.4							29300	277.414	3.05282e+07	1.47029e+07	4.52312e+07
1993144	730	77964.5	0.0779645	34.6349	21.1303	1.1819	0.100711	33489.2							29400	276.942	3.06324e+07	1.46779e+07	4.53103e+07
1993216	739	51002.4	0.0510024	30.3128	21.3908	0.961804	0.0809582	27252.9							29500	276.472	3.07366e+07	1.4653e+07	4.53896e+07
1993274	748	39216.4	0.0392164	27.9956	21.6513	0.848504	0.0705619	24042.5							29600	276.004	3.08408e+07	1.46282e+07	4.5469e+07
1993404	768	108426	0.108426	39.99	22.2302	1.4296	0.115791	40508.1							29700	275.539	30945000	1.46036e+07	4.55486e+07
1993427	770	45325.1	0.0453251	29.953	22.2881	0.925517	0.0747674	26224.7							29800	275.077	3.10492e+07	1.45791e+07	4.56283e+07
1993525	786	34763.2	0.0347632	27.7964	22.7512	0.818918	0.0648091	23204.2							29900	274.616	3.11534e+07	1.45547e+07	4.5708e+07
1993556	790	68363.8	0.0683638	34.943	22.867	1.15132	0.0906541	32622.9							30000	274.158	3.12576e+07	1.45304e+07	4.5788e+07
1993675	810	54338.9	0.0543389	32.9125	23.4459	1.03936	0.079818	29450.5
1993697	813	199166	0.199166	50.8704	23.5328	1.99353	0.152528	56486.9
1994173	899	185795	0.185795	53.1518	26.0221	2.02473	0.140096	57370.9
1990775	401	5809.56	0.00580956	9.77561	11.6072	0.239118	0.0370926	6775.46
1991056	441	7998.03	0.00799803	11.5865	12.765	0.294225	0.0415011	8336.93
1991160	455	10193.2	0.0101932	12.8266	13.1702	0.337389	0.0461251	9559.96
1991351	480	10466.2	0.0104662	13.4098	13.8939	0.351143	0.0455053	9949.71
1991363	482	9957.76	0.00995776	13.2257	13.9518	0.343221	0.044294	9725.22
1991623	515	13718.3	0.0137183	15.3805	14.907	0.416412	0.0502961	11799.1
1991889	552	7418.94	0.00741894	13.1242	15.978	0.317037	0.0357264	8983.3
1992085	577	16331.8	0.0163318	17.5844	16.7016	0.480921	0.0518462	13627
1992195	591	16795.9	0.0167959	18.0354	17.1068	0.493589	0.0519513	13985.9
1992794	678	20531.9	0.0205319	21.1331	19.6251	0.584519	0.0536275	16562.5
1992936	698	21996.1	0.0219961	22.0471	20.204	0.613861	0.0547058	17393.9
1992964	702	16987.3	0.0169873	20.3048	20.3198	0.541004	0.0479382	15329.4
1993180	735	22330.9	0.0223309	22.9347	21.275	0.634696	0.0537152	17984.2
1993181	736	44464.7	0.0444647	28.8795	21.304	0.896222	0.0757454	25394.6
1993212	739	26499.3	0.0264993	24.3692	21.3908	0.693281	0.0583557	19644.2
1993213	739	20984.1	0.0209841	22.5455	21.3908	0.616931	0.051929	17480.8
1993381	765	22783.1	0.0227831	23.7126	22.1434	0.654043	0.0531819	18532.4
1993922	851	39605.4	0.0396054	30.6106	24.6327	0.909518	0.0664814	25771.3
1993946	855	30245	0.030245	28.067	24.7485	0.796672	0.0579604	22573.8
1994817	1083	38564	0.038564	35.6298	31.3481	1.01245	0.058152	28688
1990846	412	16258.5	0.0162585	14.0268	11.9256	0.40547	0.0612181	11489.1
1991045	440	10273.3	0.0102733	12.5759	12.7361	0.333081	0.0470886	9437.91
1991218	462	24224.1	0.0242241	17.2919	13.3729	0.5241	0.0705652	14850.5
1992099	578	40688.7	0.0406887	23.8658	16.7305	0.75975	0.0817638	21527.6
1992247	598	48391.7	0.0483917	25.8657	17.3095	0.842763	0.0876643	23879.8
1992261	600	91114.1	0.0911141	32.0108	17.3674	1.15834	0.120089	32821.9
1992359	614	71343.1	0.0713431	29.9614	17.7726	1.03688	0.105046	29380.2
1992392	620	88226.4	0.0882264	32.3688	17.9463	1.15868	0.11625	32831.5
1992395	620	60667.5	0.0606675	28.5702	17.9463	0.960823	0.0963985	27225.1
1992451	628	41024.8	0.0410248	25.2923	18.1778	0.795193	0.0787646	22531.9
1992768	674	32060.4	0.0320604	24.421	19.5093	0.728255	0.0672113	20635.2
1992911	695	97686.1	0.0976861	36.1355	20.1172	1.29086	0.115535	36576.7
1992941	699	48229.7	0.0482297	28.6697	20.233	0.909631	0.0809481	25774.6
1992956	701	32378.4	0.0323784	25.1515	20.2909	0.746373	0.0662302	21148.6
1993046	715	269854	0.269854	51.671	20.6961	2.17614	0.189321	61661.3
1993053	716	35784.9	0.0357849	26.374	20.725	0.793005	0.068894	22469.9
1993094	722	164068	0.164068	44.0588	20.8987	1.7051	0.146903	48314.4
1993220	740	34529.4	0.0345294	26.641	21.4197	0.791918	0.0665682	22439.1
1993243	743	154726	0.154726	44.04	21.5066	1.67975	0.140629	47596.1
1993249	744	56836.1	0.0568361	31.5687	21.5355	1.01875	0.0851753	28866.5
1993326	756	38642.2	0.0386422	28.0566	21.8829	0.846762	0.0696719	23993.1
1993612	799	63077.1	0.0630771	34.2759	23.1275	1.11219	0.0865865	31514.1
1993806	829	256677	0.256677	56.0831	23.9959	2.28528	0.171476	64753.9
1993995	864	70700.3	0.0707003	37.5102	25.009	1.22444	0.0881539	34694.7
1994068	875	76860.8	0.0768608	38.8962	25.3274	1.28477	0.0913348	36404.2
1990750	396	84367.7	0.0843677	23.6513	11.4625	0.905535	0.142242	25658.5
1991325	476	36987.5	0.0369875	20.3122	13.7781	0.657355	0.0859037	18626.3
1991776	533	28261.2	0.0282612	20.0239	15.428	0.608034	0.0709609	17228.8
1992803	679	31980.1	0.0319801	24.5211	19.6541	0.730036	0.0668795	20685.7
1992887	691	22596.3	0.0225963	22.0969	20.0014	0.619052	0.0557272	17540.9
1993104	724	36571.1	0.0365711	26.7632	20.9566	0.806135	0.0692608	22842
1993309	753	21684.1	0.0216841	23.0804	21.796	0.633049	0.0522951	17937.6
1993396	767	30085.3	0.0300853	26.0604	22.2013	0.752565	0.0610334	21324.1
1993705	815	28676.7	0.0286767	26.7064	23.5907	0.757378	0.0578061	21460.4
1993716	816	50477.6	0.0504776	32.272	23.6196	1.00546	0.0766465	28489.8
1993755	822	72928.9	0.0729289	36.6619	23.7933	1.21298	0.0917914	34370.1
1993917	849	27902.1	0.0279021	27.1947	24.5748	0.762503	0.0558666	21605.7
1995108	1261	48656.4	0.0486564	42.6112	36.5004	1.22715	0.0605341	34771.5
1990175	253	8458.57	0.00845857	8.15041	7.32323	0.229181	0.0563477	6493.88
1990321	319	12525	0.012525	10.8422	9.23364	0.313151	0.0610634	8873.17
1990425	340	7479.9	0.0074799	9.52689	9.8415	0.249837	0.0457084	7079.17
1990463	347	5354.43	0.00535443	8.63888	10.0441	0.213546	0.0382807	6050.85
1990483	351	8961.46	0.00896146	10.3355	10.1599	0.277851	0.0492406	7872.96
1990746	396	11212.1	0.0112121	12.0696	11.4625	0.330111	0.0518542	9353.76
1990755	397	13846.7	0.0138467	12.9711	11.4914	0.367314	0.0575527	10407.9
1991086	445	5401.91	0.00540191	10.2272	12.8808	0.242898	0.0339533	6882.54
1991131	452	14829	0.014829	14.4698	13.0834	0.405597	0.0558181	11492.7
1991250	466	11334.1	0.0113341	13.5016	13.4886	0.360044	0.0480605	10201.9
1991435	491	13745.3	0.0137453	14.9087	14.2123	0.406993	0.0515612	11532.2
1991447	492	13029.2	0.0130292	14.665	14.2412	0.396653	0.0501491	11239.2
1991469	495	12714.5	0.0127145	14.6051	14.3281	0.393026	0.0493895	11136.5
1991556	506	13505.1	0.0135051	15.1217	14.6465	0.409537	0.0503456	11604.3
1991617	514	38940.2	0.0389402	21.7491	14.878	0.700891	0.0848214	19859.9
1991874	550	15970.4	0.0159704	16.905	15.9201	0.464311	0.0525128	13156.3
1992122	581	13080.2	0.0130802	16.4055	16.8174	0.431882	0.0462388	12237.4
1992299	606	11106.9	0.0111069	15.9776	17.541	0.406445	0.0417203	11516.7
1992351	613	14215.7	0.0142157	17.4809	17.7436	0.46247	0.046929	13104.2
1990541	360	64680.7	0.0646807	20.3139	10.4204	0.755976	0.130624	21420.7
1990546	361	25425.8	0.0254258	14.9084	10.4494	0.474636	0.0817846	13448.9
1990610	371	29043.4	0.0290434	15.8708	10.7388	0.514257	0.0862233	14571.6
1991109	449	42614.9	0.0426149	20.481	12.9966	0.685288	0.0949392	19417.8
1991343	479	41134.7	0.0411347	21.1329	13.8649	0.69541	0.0903076	19704.6
1991457	493	53301.6	0.0533016	23.4861	14.2702	0.803088	0.101329	22755.6
1992539	642	45216.7	0.0452167	26.5128	18.5831	0.844085	0.0817843	23917.3
1992760	673	29877.2	0.0298772	23.8299	19.4804	0.7025	0.0649307	19905.5
1993035	712	43826.1	0.0438261	28.1124	20.6093	0.875137	0.0764565	24797.2
1993113	725	37720.2	0.0377202	27.0655	20.9856	0.819267	0.070292	23214.1
1993191	737	66833	0.066833	33.1112	21.3329	1.09951	0.0928004	31154.8
1993230	741	51190.7	0.0511907	30.4048	21.4487	0.964882	0.080998	27340.1
1993424	770	35329.8	0.0353298	27.566	22.2881	0.81712	0.0660105	23153.2
1993454	775	31250.8	0.0312508	26.5759	22.4328	0.770994	0.0618825	21846.3
1993544	789	36357.8	0.0363578	28.2868	22.8381	0.839086	0.0661527	23775.6
1993562	791	111579	0.111579	41.1761	22.896	1.4718	0.115742	41703.6
1993589	795	33036.6	0.0330366	27.5366	23.0117	0.80288	0.0628206	22749.7
1993607	798	30679.5	0.0306795	26.933	23.0986	0.775167	0.0604242	21964.5
1993645	805	39297.6	0.0392976	29.4207	23.3012	0.881151	0.0680884	24967.6
1993693	813	65580.8	0.0655808	35.1279	23.5328	1.14394	0.0875248	32413.7
1993796	828	37868	0.037868	29.6104	23.9669	0.877245	0.0659036	24856.9
1993936	854	38311.2	0.0383112	30.3445	24.7195	0.89611	0.0652712	25391.4
1993961	858	63494.8	0.0634948	36.0223	24.8353	1.15633	0.0838326	32764.8
1993966	859	66832.5	0.0668325	36.6712	24.8643	1.18703	0.0859578	33634.6
1993978	861	51214.4	0.0512144	33.6098	24.9222	1.04032	0.0751592	29477.6
1993980	861	57348.8	0.0573488	34.9015	24.9222	1.10086	0.0795332	31193.1
1993996	864	50582.8	0.0505828	33.5488	25.009	1.03569	0.0745646	29346.3
1994098	882	37897.3	0.0378973	30.8922	25.53	0.905748	0.0638789	25664.5
1994111	885	85580.4	0.0855804	40.6213	25.6168	1.36342	0.0958304	38632.6
1994161	897	49264.2	0.0492642	34.0962	25.9642	1.04143	0.07222	29509.2
1994214	907	42673.3	0.0426733	32.7434	26.2536	0.974655	0.0668439	27617
1994279	921	64299.4	0.0642994	37.9235	26.6589	1.2056	0.0814257	34160.8
1994338	934	39902.4	0.0399024	32.6511	27.0352	0.956407	0.0636963	27099.9
1994390	944	46373.9	0.0463739	34.5732	27.3246	1.03655	0.0683028	29371
1994632	1010	45825.7	0.0458257	36.0233	29.235	1.06582	0.065642	30200.2
1994635	1012	23457.6	0.0234576	28.8546	29.2929	0.763311	0.046918	21628.6
1995284	1729	86727.6	0.0867276	63.765	50.0469	1.91843	0.069019	54359
1990783	402	46546.5	0.0465465	19.5935	11.6361	0.677682	0.104862	19202.2
1991126	451	99831.8	0.0998318	27.2819	13.0545	1.05122	0.144989	29786.4
1991258	467	19012.3	0.0190123	16.0653	13.5176	0.466816	0.0621795	13227.3
1991431	490	50955	0.050955	23.0423	14.1833	0.782818	0.0993764	22181.3
1991534	503	76269.2	0.0762692	26.8222	14.5596	0.970349	0.119999	27495
1991841	545	41955.4	0.0419554	23.1843	15.7753	0.749138	0.0855034	21226.9
1991866	549	40173.3	0.0401733	22.9629	15.8911	0.735739	0.0833624	20847.3
1991995	565	36865.3	0.0368653	22.746	16.3543	0.714994	0.0787177	20259.5
1992151	585	24084.2	0.0240842	20.1998	16.9332	0.588049	0.0625282	16662.5
1992209	593	36707.2	0.0367072	23.4578	17.1647	0.730924	0.0766719	20710.9
1992256	599	33281.9	0.0332819	22.8571	17.3384	0.699499	0.0726405	19820.4
1992625	655	35497.7	0.0354977	24.7872	18.9594	0.755422	0.0717409	21405
1992666	659	54401.2	0.0544012	28.6941	19.0751	0.938029	0.088542	26579.2
1992764	674	23278.4	0.0232784	21.9495	19.5093	0.620548	0.0572709	17583.3
1992923	696	44848.8	0.0448488	27.9034	20.1461	0.875285	0.0782273	24801.3
1993010	709	55169.4	0.0551694	30.2689	20.5224	0.979809	0.0859634	27763.1
1993196	738	40923.9	0.0409239	28.1425	21.3618	0.860967	0.0725685	24395.6
1993221	740	330922	0.330922	56.5887	21.4197	2.45159	0.20608	69466.3
1993318	755	35080.9	0.0350809	27.1428	21.8539	0.806266	0.0664278	22845.7
1993472	779	37011.1	0.0370111	28.2143	22.5486	0.841209	0.0671715	23835.8
1993503	783	122764	0.122764	42.2213	22.6644	1.53598	0.122023	43522.3
1993526	786	31685.1	0.0316851	26.9505	22.7512	0.781823	0.0618734	22153.1
1993834	835	154360	0.15436	47.5666	24.1696	1.7786	0.132499	50397.1
1993907	847	77659.2	0.0776592	38.1933	24.5169	1.2706	0.0933131	36002.6
1994176	900	61697.1	0.0616971	36.8341	26.051	1.16741	0.0806861	33078.7
1994582	995	65368.2	0.0653682	40.1486	28.8009	1.26347	0.0789877	35800.6
1995205	1448	44773.6	0.0447736	45.4485	41.9132	1.26143	0.0541894	35743
1991968	561	92286.3	0.0922863	30.7389	16.2385	1.12725	0.12499	31940.8
1991985	563	58405.1	0.0584051	26.4539	16.2964	0.898357	0.0992565	25455.1
1992329	610	58582.4	0.0585824	27.9346	17.6568	0.936522	0.0955006	26536.5
1992330	610	92034.9	0.0920349	32.4741	17.6568	1.17384	0.119701	33261.1
1992413	622	96082.2	0.0960822	33.374	18.0042	1.21112	0.121119	34317.2
1992546	643	124643	0.124643	37.2132	18.612	1.40252	0.13568	39740.7
1992583	649	75216.9	0.0752169	31.6423	18.7857	1.09458	0.104911	31015.2
1992599	651	81561.6	0.0815616	32.5749	18.8436	1.14157	0.109079	32346.6
1992766	674	63360.9	0.0633609	30.6465	19.5093	1.02379	0.0944862	29009.2
1992961	702	103150	0.10315	37.0438	20.3198	1.33313	0.118128	37774.5
1993106	724	104913	0.104913	38.0279	20.9566	1.36538	0.11731	38688.3
1993192	737	55345.2	0.0553452	31.0937	21.3329	1.00056	0.0844489	28351
1993254	745	43964.6	0.0439646	29.0049	21.5645	0.896601	0.074862	25405.3
1993277	748	260261	0.260261	52.6103	21.6513	2.18587	0.181778	61937
1993679	810	60971.2	0.0609712	34.2004	23.4459	1.10097	0.0845488	31196.1
1993875	842	51389.7	0.0513897	33.1513	24.3722	1.03054	0.0761324	29200.4
1993929	852	51019.4	0.0510194	33.3328	24.6616	1.0329	0.0754112	29267.3
1994227	909	61394.4	0.0613944	37.0185	26.3115	1.17035	0.0800885	33162.1
1994675	1023	210789	0.210789	60.4227	29.6113	2.30055	0.139886	65186.5
1994970	1149	137532	0.137532	56.6259	33.2585	1.96939	0.106618	55803
1990712	390	18705.2	0.0187052	14.1698	11.2888	0.423139	0.0674896	11989.7
1991902	554	21116.2	0.0211162	18.6442	16.0359	0.535836	0.0601645	15183
1992219	595	36989.2	0.0369892	23.5705	17.2226	0.734962	0.0768363	20825.3
1992566	646	29637.7	0.0296377	23.1261	18.6988	0.6855	0.0660075	19423.8
1992075	575	28964.4	0.0289644	21.2357	16.6437	0.639345	0.0691649	18116
1992498	634	30564.5	0.0305645	23.0745	18.3515	0.689641	0.0676631	19541.1
1992795	678	55385.9	0.0553859	29.4184	19.6251	0.960028	0.088079	27202.6
1992928	697	32403.2	0.0324032	25.0621	20.1751	0.744525	0.0664454	21096.3
1993021	710	27994.6	0.0279946	24.1656	20.5514	0.698451	0.0611922	19790.7
1993055	716	88566.3	0.0885663	35.6751	20.725	1.24756	0.108384	35349.7
1993187	737	26539.1	0.0265391	24.3374	21.3329	0.692861	0.0584786	19632.3
1993197	738	70937	0.070937	33.8061	21.3618	1.13353	0.0955424	32118.8
1993251	744	25599.8	0.0255998	24.1988	21.5355	0.683714	0.0571636	19373.1
1993255	745	69501.3	0.0695013	33.7885	21.5645	1.12731	0.0941252	31942.6
1993313	754	64289.4	0.0642894	33.1865	21.825	1.09075	0.0899854	30906.6
1993340	758	29992.3	0.0299923	25.8295	21.9408	0.746979	0.0612996	21165.8
1993355	760	73555.2	0.0735552	34.8937	21.9986	1.17134	0.0958711	33190.1
1993452	775	30597.7	0.0305977	26.3895	22.4328	0.762895	0.0612324	21616.8
1993599	797	45924.1	0.0459241	30.7836	23.0696	0.947805	0.073974	26856.2
1993683	811	38562.6	0.0385626	29.3812	23.4749	0.876119	0.0671987	24825
1993708	815	35201.9	0.0352019	28.5952	23.5907	0.839134	0.064046	23777
1993761	823	50948	0.050948	32.5568	23.8222	1.01445	0.0766746	28744.8
1993817	832	30580.7	0.0305807	27.6629	24.0827	0.790232	0.0590813	22391.4
1993826	834	91497.7	0.0914977	39.9252	24.1406	1.36854	0.102073	38777.8
1993844	836	39457.8	0.0394578	30.2122	24.1985	0.899786	0.0669501	25495.6
1993897	845	65936.4	0.0659364	36.1088	24.459	1.16939	0.0860839	33134.9
1994118	887	126879	0.126879	46.3888	25.6747	1.66198	0.116552	47092.6
1994243	912	57685.6	0.0576856	36.3373	26.3984	1.13632	0.077504	32197.8
1994355	937	35138.8	0.0351388	31.3633	27.122	0.898944	0.0596776	25471.7
1994393	944	43248.5	0.0432485	33.7783	27.3246	1.00102	0.065961	28363.9
1994540	985	41041.7	0.0410417	34.1481	28.5114	0.996094	0.0629046	28224.5
1994608	1003	56512.4	0.0565124	38.4517	29.0324	1.17948	0.0731491	33420.9
1994755	1051	39331.6	0.0393316	35.1546	30.4218	1.00726	0.0596153	28540.9
1994785	1067	48265.7	0.0482657	38.018	30.8849	1.12427	0.0655428	31856.4
1994798	1072	131471	0.131471	53.2607	31.0297	1.85987	0.107921	52699.6
1995045	1200	44305.6	0.0443056	39.9583	34.7347	1.14232	0.0592143	32367.9
1990688	386	29434.5	0.0294345	16.3686	11.173	0.52807	0.0850987	14963
1990952	427	54588.7	0.0545887	21.5106	12.3598	0.756371	0.110186	21431.9
1991085	445	240080	0.24008	36.2264	12.8808	1.6193	0.226353	45883.2
1991722	526	32055.2	0.0320552	20.6993	15.2254	0.643297	0.0760754	18227.9
1991779	534	27775.6	0.0277756	19.9334	15.4569	0.603353	0.0702828	17096.1
1992114	580	55188.7	0.0551887	26.479	16.7884	0.886357	0.0950603	25115.1
1992472	630	57383.4	0.0573834	28.3458	18.2357	0.941961	0.0930059	26690.6
1992534	641	28395.7	0.0283957	22.6807	18.5541	0.668382	0.0648612	18938.7
1992538	642	48561	0.048561	27.151	18.5831	0.874743	0.0847547	24786
1992598	651	43100.8	0.0431008	26.336	18.8436	0.829856	0.079294	23514.1
1992785	677	39218.6	0.0392186	26.1953	19.5962	0.807253	0.0741719	22873.7
1992808	680	43901.9	0.0439019	27.2793	19.683	0.855984	0.0783024	24254.5
1992884	691	21437.6	0.0214376	21.7126	20.0014	0.602971	0.0542796	17085.3
1992945	700	26294.4	0.0262944	23.4434	20.2619	0.672125	0.059727	19044.8
1993016	710	63300.8	0.0633008	31.7182	20.5514	1.05028	0.092016	29759.7
1993072	718	25266.6	0.0252666	23.5287	20.7829	0.667276	0.0578095	18907.4
1993164	733	31049.5	0.0310495	25.5518	21.2171	0.747393	0.0634254	21177.5
1993250	744	33491.6	0.0334916	26.4663	21.5355	0.78203	0.0653836	22159
1993272	748	27523.4	0.0275234	24.8791	21.6513	0.71084	0.0591137	20141.8
1993286	750	25341.8	0.0253418	24.2467	21.7092	0.682997	0.0566468	19352.8
1993401	767	22374.8	0.0223748	23.6111	22.2013	0.649003	0.0526344	18389.6
1993542	788	21345.8	0.0213458	23.6658	22.8091	0.642523	0.0507202	18206
1993787	826	25840.4	0.0258404	26.0268	23.9091	0.723785	0.0545064	20508.6
1993809	830	38612.9	0.0386129	29.8513	24.0248	0.8869	0.0664683	25130.5
1993818	832	35083	0.035083	28.9588	24.0827	0.846407	0.0632812	23983.1
1994065	874	34334.9	0.0343349	29.7112	25.2984	0.858209	0.0610802	24317.5
1994975	1150	53034.9	0.0530349	41.24	33.2874	1.22349	0.0661789	34667.7
1994979	1155	28439.2	0.0284392	33.6016	33.4322	0.897881	0.0483565	25441.6
1995144	1311	38285	0.038285	40.3718	37.9477	1.1099	0.0526624	31449.3
1995204	1447	48956.4	0.0489564	46.8003	41.8843	1.31859	0.0566837	37362.4
1993089	721	120530	0.12053	39.7181	20.8698	1.46044	0.125999	41381.9
1993858	838	31838.9	0.0318389	28.1718	24.2564	0.809227	0.0600682	22929.6
1993942	855	111280	0.11128	43.3295	24.7485	1.52813	0.111177	43300
1993959	858	42745	0.042745	31.5709	24.8353	0.948758	0.0687839	26883.2
1994506	975	84098.9	0.0840989	43.0791	28.2219	1.41862	0.0905067	40196.9
1994556	988	104290	0.10429	46.693	28.5982	1.59026	0.100122	45060.3
1990789	403	35789.1	0.0357891	17.9799	11.6651	0.594973	0.0918356	16858.7
1991282	471	17977.3	0.0179773	15.8582	13.6334	0.455871	0.0602059	12917.2
1992545	643	28183.9	0.0281839	22.6712	18.612	0.666923	0.0645183	18897.4
1992910	695	35040.4	0.0350404	25.6751	20.1172	0.773119	0.0691958	21906.5
1993062	717	27857.6	0.0278576	24.2844	20.754	0.700166	0.0607435	19839.3
1993149	731	93532	0.093532	36.8354	21.1592	1.29541	0.110232	36705.7
1993194	737	162284	0.162284	44.5045	21.3329	1.71333	0.144608	48547.5
1993397	767	34750.2	0.0347502	27.3432	22.2013	0.808808	0.0655947	22917.7
1993410	768	81918.4	0.0819184	36.4223	22.2302	1.24263	0.100646	35210
1993433	771	33164.8	0.0331648	27.0144	22.317	0.792201	0.0639145	22447.1
1993444	773	62489.8	0.0624898	33.4238	22.3749	1.08884	0.0876199	30852.4
1993550	789	40410.2	0.0404102	29.3009	22.8381	0.884613	0.0697421	25065.7
1993570	792	30715.1	0.0307151	26.8082	22.9249	0.772695	0.0606878	21894.5
1993626	802	39032.5	0.0390325	29.2814	23.2144	0.876536	0.0679851	24836.8
1993684	811	42351.1	0.0423511	30.3135	23.4749	0.918147	0.0704223	26015.9
1993717	817	25987	0.025987	25.8861	23.6485	0.721869	0.054961	20454.3
1993730	818	90569.3	0.0905693	39.2792	23.6775	1.34846	0.102542	38208.7
1993836	835	36431.9	0.0364319	29.3958	24.1696	0.864079	0.0643703	24483.8
1993840	836	32687.3	0.0326873	28.3747	24.1985	0.818959	0.0609361	23205.4
1994169	898	43082.4	0.0430824	32.63	25.9931	0.974446	0.0674994	27611.1
1994174	899	38985.8	0.0389858	31.5846	26.0221	0.927476	0.0641743	26280.2
1994444	957	40201.9	0.0402019	33.2677	27.7009	0.971736	0.0631619	27534.3
1994526	981	44774.9	0.0447749	35.0583	28.3956	1.0383	0.0658371	29420.3
1994533	983	35530.4	0.0355304	32.5014	28.4535	0.925861	0.0585883	26234.4
1994537	984	28638.4	0.0286384	30.2677	28.4825	0.831651	0.0525732	23565
1994568	992	79648.3	0.0796483	42.7957	28.714	1.39256	0.0873213	39458.4
1994587	997	59231.5	0.0592315	38.9028	28.8588	1.20391	0.0751132	34112.9
1994849	1097	33202.7	0.0332027	34.1871	31.7533	0.945496	0.0536131	26790.8
1995218	1505	50840.6	0.0508406	48.6513	43.5631	1.37039	0.0566402	38830.1
1990287	312	23255.7	0.0232557	13.1304	9.03102	0.421999	0.0841346	11957.4
1990469	348	62793.8	0.0627938	19.6649	10.0731	0.732348	0.130905	20751.2
1990535	359	61516.2	0.0615162	19.94	10.3915	0.736226	0.127566	20861.1
1990679	385	22299.2	0.0222992	14.896	11.1441	0.459034	0.0741656	13006.8
1990833	408	32178.4	0.0321784	17.4969	11.8098	0.567651	0.0865446	16084.5
1990905	419	30307.3	0.0303073	17.4579	12.1282	0.558277	0.0828809	15818.9
1990941	425	23598	0.023598	16.2138	12.3019	0.496137	0.0726158	14058.1
1991000	433	23784	0.023784	16.4596	12.5334	0.502754	0.0722247	14245.6
1991014	435	23345.9	0.0233459	16.4083	12.5913	0.499252	0.0713919	14146.4
1991071	443	32398.7	0.0323987	18.5259	12.8229	0.59352	0.0833393	16817.5
1991140	453	20191.8	0.0201918	16.0617	13.1124	0.473812	0.0650619	13425.6
1991210	461	20386	0.020386	16.3021	13.3439	0.480271	0.0648042	13608.5
1991303	473	19012.4	0.0190124	16.2027	13.6913	0.469805	0.0617839	13312
1991319	475	34006.3	0.0340063	19.7234	13.7492	0.629645	0.0824557	17841.1
1991706	525	27754.6	0.0277546	19.7039	15.1964	0.598022	0.0708559	16945
1991726	527	30098.3	0.0300983	20.2949	15.2543	0.623944	0.0736467	17679.6
1991860	548	25891.6	0.0258916	19.811	15.8622	0.590118	0.0669849	16721.1
1992064	573	21713.7	0.0217137	19.2463	16.5858	0.552604	0.0599898	15658.1
1992082	577	37014.5	0.0370145	23.098	16.7016	0.724008	0.0780523	20514.9
1992309	607	89354.9	0.0893549	32.0503	17.57	1.15378	0.118237	32692.6
1992340	611	41287.5	0.0412875	24.8867	17.6858	0.786863	0.0801081	22295.9
1992615	653	30036.1	0.0300361	23.3968	18.9015	0.693822	0.0660927	19659.6
1992633	656	35262.8	0.0352628	24.7576	18.9883	0.753494	0.0714487	21350.4
1992921	696	22452.6	0.0224526	22.1562	20.1461	0.619309	0.0553499	17548.2
1993009	709	76613.6	0.0766136	33.7701	20.5224	1.15464	0.101302	32716.8
1993429	771	67506.2	0.0675062	34.2361	22.317	1.13023	0.0911869	32025.4
1993580	793	45727.8	0.0457278	30.6367	22.9539	0.9434	0.0740016	26731.4
1993636	803	52181.3	0.0521813	32.2836	23.2433	1.01411	0.0785575	28735
1993958	857	30418	0.030418	28.1642	24.8064	0.79988	0.0580581	22664.7
1994149	895	47754.4	0.0477544	33.694	25.9063	1.02421	0.0711841	29021.1
1994386	944	40860.3	0.0408603	33.1448	27.3246	0.972985	0.0641139	27569.7
1994457	961	38674.1	0.0386741	32.9323	27.8167	0.955083	0.061821	27062.4
1994495	972	57129	0.057129	37.7917	28.1351	1.16743	0.0747107	33079.3
1994611	1004	30787.1	0.0307871	31.4253	29.0614	0.871005	0.0539641	24680.1
1995252	1604	191369	0.191369	78.9636	46.4287	2.74478	0.106444	77773.8
1990220	301	24545.9	0.0245459	13.0528	8.71262	0.425836	0.0880024	12066.1
1990308	317	12910	0.01291	10.9064	9.17575	0.316929	0.06219	8980.23
1990392	333	17292.2	0.0172922	12.4236	9.63888	0.375938	0.0702247	10652.3
1990492	352	11292.8	0.0112928	11.1848	10.1888	0.31235	0.0551973	8850.5
1990627	376	10628.8	0.0106288	11.4539	10.8835	0.313188	0.0518127	8874.24
1990773	401	15466.8	0.0154668	13.5487	11.6072	0.390159	0.0605223	11055.2
1991004	434	36595.1	0.0365951	19.0312	12.5624	0.624346	0.0894858	17691
1991094	447	14499.2	0.0144992	14.2556	12.9387	0.398836	0.0555016	11301.1
1991395	486	15157.7	0.0151577	15.298	14.0676	0.425211	0.0544235	12048.4
1991410	488	35876.4	0.0358764	20.4432	14.1254	0.655517	0.0835569	18574.2
1991513	501	15217.9	0.0152179	15.6318	14.5017	0.432579	0.0537088	12257.2
1991667	522	15154.1	0.0151541	16.0432	15.1096	0.440626	0.0525071	12485.2
1991811	540	17362.6	0.0173626	17.1712	15.6306	0.479705	0.0552584	13592.5
1991922	556	11987.5	0.0119875	15.4748	16.0937	0.404455	0.0452495	11460.3
1991962	560	11496.2	0.0114962	15.3336	16.2095	0.397503	0.0441541	11263.3
1991984	563	16839.8	0.0168398	17.4764	16.2964	0.482384	0.053297	13668.4
1992056	572	63212.6	0.0632126	27.4493	16.5569	0.94204	0.102445	26692.9
1992078	576	15316.4	0.0153164	17.1923	16.6727	0.465328	0.0502523	13185.2
1992109	579	16743.8	0.0167438	17.772	16.7595	0.487793	0.0524053	13821.7
1992139	583	16665.8	0.0166658	17.826	16.8753	0.488333	0.0521034	13837
1992207	593	14683.4	0.0146834	17.284	17.1647	0.462285	0.0484924	13098.9
1992349	613	32060.1	0.0320601	22.9243	17.7436	0.694516	0.0704758	19679.2
1992521	639	25820.9	0.0258209	21.9276	18.4962	0.636364	0.0619474	18031.5
1992682	661	21245.9	0.0212459	21.0164	19.133	0.587094	0.055249	16635.4
1992684	661	36033.9	0.0360339	25.0633	19.133	0.764585	0.071952	21664.7
1992775	676	15980.6	0.0159806	19.4012	19.5672	0.51492	0.0473818	14590.3
1993051	716	19163.7	0.0191637	21.4175	20.725	0.580318	0.0504163	16443.4
1993545	789	70326.7	0.0703267	35.2445	22.8381	1.16699	0.0920046	33066.9
1993669	809	18514.2	0.0185142	22.9686	23.417	0.606312	0.0466193	17179.9
	391735	2.59009e+07	25.9009		11339	445.938	42.9082	1.26357e+07
			0.00813132
